# Supplementary material for: (8aRS)-8,8a-Dihydro­furo[3,2-f]indolizine-6,9(4H,7H)-dione
Source: Acta Crystallogr Sect E Struct Rep Online. 2011 Jul 13;67(Pt 8):o2035. doi: 10.1107/S1600536811027383 (PMC3213484; doi:10.1107/S1600536811027383)
Supplement: Supplementary file 1 [file e-67-o2035-sup1.cif]

##############################################################################
#                                                                            #
# This CIF contains the data in a paper accepted for publication in          #
# Acta Crystallographica Section E. It conforms to the requirements of       #
# Notes for Authors for Acta Crystallographica Section E, and has been       #
# peer reviewed under the auspices of the IUCr Commission on Journals.       #
#                                                                            #
# Full details of the Crystallographic Information File format               #
# are given in the paper "The Crystallographic Information File (CIF):       #
# a New Standard Archive File for Crystallography" by S. R. Hall, F. H.      #
# Allen and I. D. Brown [Acta Cryst. (1991), A47, 655-685].                  #
#                                                                            #
# The current version of the core CIF dictionary is obtainable from          #
# ftp://ftp.iucr.org/pub/cif_core.dic.                                       #
#                                                                            #
# Software is freely available for graphical display of the structure(s)     #
# in this CIF. For information consult the CIF software page                 #
# http://www.iucr.org/resources/cif/software.                                #
#                                                                            #
# This file may be used for bona fide research purposes within the           #
# scientific community so long as proper attribution is given to the journal # 
# article from which it was obtained.                                        #
#                                                                            #
##############################################################################
data_I
_audit_creation_method     SHELXL-97
_chemical_name_systematic
;
(8a<i>RS</i>)-8,8a-Dihydrofuro[3,2-<i>f</i>]indolizine-
6,9(4<i>H</i>,7<i>H</i>)-dione
;
_chemical_name_common     ?
_chemical_formula_moiety     'C10 H9 N O3'
_chemical_formula_sum     'C10 H9 N O3'
_chemical_formula_iupac     'C10 H9 N O3'
_chemical_formula_weight     191.18
_chemical_melting_point     ?
_symmetry_cell_setting     monoclinic
_symmetry_space_group_name_H-M     'P 21/n'
_symmetry_space_group_name_Hall     '-P 2yn'
loop_
    _symmetry_equiv_pos_as_xyz
    'x, y, z'
    '-x+1/2, y+1/2, -z+1/2'
    '-x, -y, -z'
    'x-1/2, -y-1/2, z-1/2'
_cell_length_a     7.63534(19)
_cell_length_b     11.7583(2)
_cell_length_c     9.9234(3)
_cell_angle_alpha     90.00
_cell_angle_beta     105.775(3)
_cell_angle_gamma     90.00
_cell_volume     857.35(4)
_cell_formula_units_Z     4
_cell_measurement_reflns_used     7934
_cell_measurement_theta_min     3.4609
_cell_measurement_theta_max     29.3225
_cell_measurement_temperature     298(2)
_exptl_crystal_description     block
_exptl_crystal_colour     yellow
_exptl_crystal_size_max     0.4853
_exptl_crystal_size_mid     0.2319
_exptl_crystal_size_min     0.1247
_exptl_crystal_density_diffrn     1.481
_exptl_crystal_density_meas     ?
_exptl_crystal_density_method     'not measured'
_exptl_crystal_F_000     400
_exptl_absorpt_coefficient_mu     0.111
_exptl_absorpt_correction_type     analytical
_exptl_absorpt_process_details     '(Clark & Reid, 1995)'
_exptl_absorpt_correction_T_min     0.952
_exptl_absorpt_correction_T_max     0.992
_exptl_special_details
;
face-indexed (Oxford Diffraction, 2006)
;
_diffrn_ambient_temperature     298(2)
_diffrn_radiation_type     MoK\a
_diffrn_radiation_wavelength     0.71073
_diffrn_radiation_source     'fine-focus sealed tube'
_diffrn_radiation_monochromator     graphite
_diffrn_measurement_device_type     'Oxford Diffraction Gemini R CCD'
_diffrn_measurement_method
;
Rotation method data acquisition using \w and \f scans
;
_diffrn_detector_area_resol_mean     10.4340
_diffrn_reflns_number     14552
_diffrn_reflns_av_R_equivalents     0.0184
_diffrn_reflns_av_sigmaI/netI     0.0145
_diffrn_reflns_theta_min     3.47
_diffrn_reflns_theta_max     29.39
_diffrn_reflns_theta_full     26.00
_diffrn_measured_fraction_theta_max     0.933
_diffrn_measured_fraction_theta_full     0.998
_diffrn_reflns_limit_h_min     -10
_diffrn_reflns_limit_h_max     10
_diffrn_reflns_limit_k_min     -15
_diffrn_reflns_limit_k_max     14
_diffrn_reflns_limit_l_min     -13
_diffrn_reflns_limit_l_max     13
_diffrn_standards_number     0
_diffrn_standards_interval_count     .
_diffrn_standards_interval_time     .
_diffrn_standards_decay_%     0
_refine_special_details
;
Refinement of <i>F</i>^2^ against ALL reflections. The weighted <i>R</i>-factor
<i>wR</i> and goodness of fit <i>S</i> are based on <i>F</i>^2^, conventional
<i>R</i>-factors <i>R</i> are based on <i>F</i>, with <i>F</i> set to zero for
negative <i>F</i>^2^. The threshold expression of <i>F</i>^2^ >
\s(<i>F</i>^2^) is used only for calculating <i>R</i>-factors(gt) <i>etc</i>.
and is not relevant to the choice of reflections for refinement.
<i>R</i>-factors based on <i>F</i>^2^ are statistically about twice as large
as those based on <i>F</i>, and <i>R</i>- factors based on ALL data will be
even larger.
;
_reflns_number_total     2213
_reflns_number_gt     1646
_reflns_threshold_expression     I>2\s(I)
_refine_ls_structure_factor_coef     Fsqd
_refine_ls_matrix_type     full
_refine_ls_R_factor_all     0.0564
_refine_ls_R_factor_gt     0.0402
_refine_ls_wR_factor_gt     0.1127
_refine_ls_wR_factor_ref     0.1199
_refine_ls_goodness_of_fit_ref     1.030
_refine_ls_restrained_S_all     1.030
_refine_ls_number_reflns     2213
_refine_ls_number_parameters     127
_refine_ls_number_restraints     0
_refine_ls_hydrogen_treatment     constr
_refine_ls_weighting_scheme     calc
_refine_ls_weighting_details
         'calc w=1/[\s^2^(Fo^2^)+(0.0630P)^2^+0.1300P] where P=(Fo^2^+2Fc^2^)/3'
_atom_sites_solution_hydrogens     geom
_atom_sites_solution_primary     direct
_atom_sites_solution_secondary     difmap
_refine_ls_shift/su_max     0.000
_refine_ls_shift/su_mean     0.000
_refine_diff_density_max     0.203
_refine_diff_density_min     -0.161
_refine_ls_extinction_method     none
_refine_ls_extinction_coef     ?
loop_
    _atom_type_symbol
    _atom_type_description
    _atom_type_scat_dispersion_real
    _atom_type_scat_dispersion_imag
    _atom_type_scat_source
    'C' 'C' 0.0033 0.0016
                         'International Tables Vol C Tables 4.2.6.8 and 6.1.1.4'
    'H' 'H' 0.0000 0.0000
                         'International Tables Vol C Tables 4.2.6.8 and 6.1.1.4'
    'N' 'N' 0.0061 0.0033
                         'International Tables Vol C Tables 4.2.6.8 and 6.1.1.4'
    'O' 'O' 0.0106 0.0060
                         'International Tables Vol C Tables 4.2.6.8 and 6.1.1.4'
_computing_data_collection
;
CrysAlis CCD (Oxford Diffraction, 2006)
;
_computing_cell_refinement
;
CrysAlis RED (Oxford Diffraction, 2006)
;
_computing_data_reduction
;
CrysAlis RED
;
_computing_structure_solution     'SHELXS-97 (Sheldrick, 2008)'
_computing_structure_refinement     'SHELXL-97 (Sheldrick, 2008)'
_computing_molecular_graphics     'DIAMOND (Brandenburg, 2001)'
_computing_publication_material     'enCIFer (Allen <i>et al.</i>, 2004)'
loop_
    _atom_site_type_symbol
    _atom_site_label
    _atom_site_fract_x
    _atom_site_fract_y
    _atom_site_fract_z
    _atom_site_U_iso_or_equiv
    _atom_site_adp_type
    _atom_site_calc_flag
    _atom_site_refinement_flags
    _atom_site_occupancy
    _atom_site_symmetry_multiplicity
    _atom_site_disorder_assembly
    _atom_site_disorder_group
    C C2 1.15109(18) 0.99636(12) 0.67889(14) 0.0438(3) Uani d . 1 1 . .
    C C3 1.3182(2) 1.01426(13) 0.62848(17) 0.0543(4) Uani d . 1 1 . .
    H H3B 1.4237 1.0285 0.7068 0.065 Uiso calc R 1 1 . .
    H H3A 1.3015 1.0783 0.5647 0.065 Uiso calc R 1 1 . .
    C C4 1.3418(2) 0.90534(14) 0.55443(18) 0.0584(4) Uani d . 1 1 . .
    H H4B 1.4692 0.8843 0.5756 0.070 Uiso calc R 1 1 . .
    H H4A 1.2938 0.9134 0.4538 0.070 Uiso calc R 1 1 . .
    C C5 1.23351(17) 0.81624(11) 0.61138(14) 0.0439(3) Uani d . 1 1 . .
    H H5A 1.3159 0.7767 0.6906 0.053 Uiso calc R 1 1 . .
    C C6 1.13528(19) 0.72915(11) 0.50495(14) 0.0456(3) Uani d . 1 1 . .
    C C7 0.96776(18) 0.69128(11) 0.53212(13) 0.0429(3) Uani d . 1 1 . .
    C C8 0.7398(2) 0.58131(13) 0.53142(16) 0.0539(4) Uani d . 1 1 . .
    H H8A 0.6557 0.5223 0.5095 0.065 Uiso calc R 1 1 . .
    C C9 0.74188(18) 0.66085(12) 0.62999(14) 0.0475(3) Uani d . 1 1 . .
    H H9A 0.6623 0.6671 0.6858 0.057 Uiso calc R 1 1 . .
    C C10 0.89106(17) 0.73291(11) 0.63038(13) 0.0408(3) Uani d . 1 1 . .
    C C11 0.96560(19) 0.83359(13) 0.71747(14) 0.0483(3) Uani d . 1 1 . .
    H H11B 0.8692 0.8880 0.7146 0.058 Uiso calc R 1 1 . .
    H H11A 1.0172 0.8106 0.8140 0.058 Uiso calc R 1 1 . .
    N N1 1.10563(14) 0.88532(10) 0.66294(11) 0.0425(3) Uani d . 1 1 . .
    O O1 1.07083(16) 1.06761(9) 0.72905(13) 0.0636(3) Uani d . 1 1 . .
    O O2 1.19841(17) 0.69185(9) 0.41368(12) 0.0654(3) Uani d . 1 1 . .
    O O3 0.87461(14) 0.59746(9) 0.46802(10) 0.0535(3) Uani d . 1 1 . .
loop_
    _atom_site_aniso_label
    _atom_site_aniso_U_11
    _atom_site_aniso_U_22
    _atom_site_aniso_U_33
    _atom_site_aniso_U_12
    _atom_site_aniso_U_13
    _atom_site_aniso_U_23
    C2 0.0435(6) 0.0436(7) 0.0472(7) 0.0004(5) 0.0176(5) 0.0013(5)
    C3 0.0515(8) 0.0506(8) 0.0679(9) -0.0066(6) 0.0282(7) 0.0042(7)
    C4 0.0544(8) 0.0586(9) 0.0760(10) -0.0066(7) 0.0412(8) -0.0008(7)
    C5 0.0412(6) 0.0457(7) 0.0519(7) 0.0039(5) 0.0249(6) 0.0033(6)
    C6 0.0541(7) 0.0405(7) 0.0511(7) 0.0077(6) 0.0294(6) 0.0049(5)
    C7 0.0476(7) 0.0408(7) 0.0437(7) 0.0003(5) 0.0180(6) -0.0004(5)
    C8 0.0480(8) 0.0501(8) 0.0624(9) -0.0075(6) 0.0131(7) 0.0025(7)
    C9 0.0428(7) 0.0526(8) 0.0495(7) -0.0036(6) 0.0169(6) 0.0068(6)
    C10 0.0419(6) 0.0441(7) 0.0392(6) -0.0003(5) 0.0161(5) 0.0044(5)
    C11 0.0504(7) 0.0550(8) 0.0492(7) -0.0092(6) 0.0301(6) -0.0073(6)
    N1 0.0428(6) 0.0440(6) 0.0487(6) -0.0026(5) 0.0263(5) -0.0035(5)
    O1 0.0681(7) 0.0486(6) 0.0852(8) 0.0021(5) 0.0396(6) -0.0122(5)
    O2 0.0849(8) 0.0569(6) 0.0742(7) 0.0039(6) 0.0552(7) -0.0080(5)
    O3 0.0584(6) 0.0480(6) 0.0559(6) -0.0029(4) 0.0188(5) -0.0085(4)
_geom_special_details
;
All e.s.d.'s (except the e.s.d. in the dihedral angle between two l.s. planes)
are estimated using the full covariance matrix. The cell e.s.d.'s are taken
into account individually in the estimation of e.s.d.'s in distances, angles
and torsion angles; correlations between e.s.d.'s in cell parameters are only
used when they are defined by crystal symmetry. An approximate (isotropic)
treatment of cell e.s.d.'s is used for estimating e.s.d.'s involving l.s.
planes.
;
loop_
    _geom_bond_atom_site_label_1
    _geom_bond_atom_site_label_2
    _geom_bond_site_symmetry_2
    _geom_bond_distance
    _geom_bond_publ_flag
    C2 O1 . 1.2211(16) ?
    C2 N1 . 1.3492(18) ?
    C2 C3 . 1.5062(18) ?
    C3 C4 . 1.512(2) ?
    C3 H3B . 0.9700 ?
    C3 H3A . 0.9700 ?
    C4 C5 . 1.5345(19) ?
    C4 H4B . 0.9700 ?
    C4 H4A . 0.9700 ?
    C5 N1 . 1.4651(15) ?
    C5 C6 . 1.515(2) ?
    C5 H5A . 0.9800 ?
    C6 O2 . 1.2176(16) ?
    C6 C7 . 1.4472(18) ?
    C7 C10 . 1.3578(17) ?
    C7 O3 . 1.3717(16) ?
    C8 C9 . 1.350(2) ?
    C8 O3 . 1.3579(18) ?
    C8 H8A . 0.9300 ?
    C9 C10 . 1.4188(18) ?
    C9 H9A . 0.9300 ?
    C10 C11 . 1.4848(19) ?
    C11 N1 . 1.4562(15) ?
    C11 H11B . 0.9700 ?
    C11 H11A . 0.9700 ?
loop_
    _geom_angle_atom_site_label_1
    _geom_angle_atom_site_label_2
    _geom_angle_atom_site_label_3
    _geom_angle_site_symmetry_1
    _geom_angle_site_symmetry_3
    _geom_angle
    _geom_angle_publ_flag
    O1 C2 N1 . . 124.75(12) ?
    O1 C2 C3 . . 127.14(13) ?
    N1 C2 C3 . . 108.08(11) ?
    C2 C3 C4 . . 105.48(12) ?
    C2 C3 H3B . . 110.6 ?
    C4 C3 H3B . . 110.6 ?
    C2 C3 H3A . . 110.6 ?
    C4 C3 H3A . . 110.6 ?
    H3B C3 H3A . . 108.8 ?
    C3 C4 C5 . . 104.60(11) ?
    C3 C4 H4B . . 110.8 ?
    C5 C4 H4B . . 110.8 ?
    C3 C4 H4A . . 110.8 ?
    C5 C4 H4A . . 110.8 ?
    H4B C4 H4A . . 108.9 ?
    N1 C5 C6 . . 111.56(10) ?
    N1 C5 C4 . . 103.12(11) ?
    C6 C5 C4 . . 114.77(12) ?
    N1 C5 H5A . . 109.1 ?
    C6 C5 H5A . . 109.1 ?
    C4 C5 H5A . . 109.1 ?
    O2 C6 C7 . . 125.20(14) ?
    O2 C6 C5 . . 122.74(13) ?
    C7 C6 C5 . . 111.91(10) ?
    C10 C7 O3 . . 110.64(11) ?
    C10 C7 C6 . . 126.76(13) ?
    O3 C7 C6 . . 122.29(11) ?
    C9 C8 O3 . . 112.18(12) ?
    C9 C8 H8A . . 123.9 ?
    O3 C8 H8A . . 123.9 ?
    C8 C9 C10 . . 105.49(12) ?
    C8 C9 H9A . . 127.3 ?
    C10 C9 H9A . . 127.3 ?
    C7 C10 C9 . . 106.58(12) ?
    C7 C10 C11 . . 122.24(11) ?
    C9 C10 C11 . . 131.16(11) ?
    N1 C11 C10 . . 108.71(10) ?
    N1 C11 H11B . . 109.9 ?
    C10 C11 H11B . . 109.9 ?
    N1 C11 H11A . . 109.9 ?
    C10 C11 H11A . . 109.9 ?
    H11B C11 H11A . . 108.3 ?
    C2 N1 C11 . . 123.51(10) ?
    C2 N1 C5 . . 113.76(10) ?
    C11 N1 C5 . . 121.64(11) ?
    C8 O3 C7 . . 105.10(10) ?
loop_
    _geom_torsion_atom_site_label_1
    _geom_torsion_atom_site_label_2
    _geom_torsion_atom_site_label_3
    _geom_torsion_atom_site_label_4
    _geom_torsion_site_symmetry_1
    _geom_torsion_site_symmetry_2
    _geom_torsion_site_symmetry_3
    _geom_torsion_site_symmetry_4
    _geom_torsion
    _geom_torsion_publ_flag
    O1 C2 C3 C4 . . . . -170.54(15) ?
    N1 C2 C3 C4 . . . . 11.15(17) ?
    C2 C3 C4 C5 . . . . -20.30(17) ?
    C3 C4 C5 N1 . . . . 21.70(16) ?
    C3 C4 C5 C6 . . . . 143.24(13) ?
    N1 C5 C6 O2 . . . . 152.99(13) ?
    C4 C5 C6 O2 . . . . 36.17(19) ?
    N1 C5 C6 C7 . . . . -31.17(16) ?
    C4 C5 C6 C7 . . . . -147.98(12) ?
    O2 C6 C7 C10 . . . . -178.15(14) ?
    C5 C6 C7 C10 . . . . 6.1(2) ?
    O2 C6 C7 O3 . . . . 9.0(2) ?
    C5 C6 C7 O3 . . . . -166.75(11) ?
    O3 C8 C9 C10 . . . . -0.56(16) ?
    O3 C7 C10 C9 . . . . 0.67(15) ?
    C6 C7 C10 C9 . . . . -172.91(13) ?
    O3 C7 C10 C11 . . . . 179.19(12) ?
    C6 C7 C10 C11 . . . . 5.6(2) ?
    C8 C9 C10 C7 . . . . -0.07(15) ?
    C8 C9 C10 C11 . . . . -178.40(15) ?
    C7 C10 C11 N1 . . . . 9.17(19) ?
    C9 C10 C11 N1 . . . . -172.72(13) ?
    O1 C2 N1 C11 . . . . -6.8(2) ?
    C3 C2 N1 C11 . . . . 171.60(12) ?
    O1 C2 N1 C5 . . . . -174.95(14) ?
    C3 C2 N1 C5 . . . . 3.41(16) ?
    C10 C11 N1 C2 . . . . 153.77(12) ?
    C10 C11 N1 C5 . . . . -38.95(17) ?
    C6 C5 N1 C2 . . . . -139.84(12) ?
    C4 C5 N1 C2 . . . . -16.15(16) ?
    C6 C5 N1 C11 . . . . 51.73(16) ?
    C4 C5 N1 C11 . . . . 175.42(12) ?
    C9 C8 O3 C7 . . . . 0.96(16) ?
    C10 C7 O3 C8 . . . . -0.99(15) ?
    C6 C7 O3 C8 . . . . 172.92(13) ?
data_global
_journal_date_recd_electronic     2011-05-30
_journal_date_accepted     2011-07-07
_journal_name_full     'Acta Crystallographica, Section E'
_journal_year     2011
_journal_volume     67
_journal_issue      8
_journal_page_first     o2035
_journal_page_last     o2035
_journal_paper_category     QO
_journal_coeditor_code     BG2407
_publ_contact_author_name     "Lubom\'ir Svorc"
_publ_contact_author_address
;
Institute of Analytical Chemistry
Faculty of Chemical and Food Technology
Slovak Technical University
Radlinsk\'eho 9
SK-812 37 Bratislava
Slovak Republic
;
_publ_contact_author_email     lubomir.svorc@stuba.sk
_publ_contact_author_fax     ?
_publ_contact_author_phone     '00421 02 59325302'
_publ_section_title
;\
(8a<i>RS</i>)-8,8a-Dihydrofuro[3,2-<i>f</i>]indolizine-\
6,9(4<i>H</i>,7<i>H</i>)-dione
;
loop_
    _publ_author_name
    _publ_author_address
    "Vr\'abel, Viktor"
;
Institute of Analytical Chemistry
Faculty of Chemical and Food Technology
Slovak University of Technology
Radlinsk\'eho 9
SK-812 37 Bratislava
Slovak Republic 81237
;
    "Siv\'y, J\'ulius"
;
Institute of Natural Sciences
Faculty of Mechanical Engineering
Slovak University of Technologyy
N\'amestie slobody 17
SK-812 31 Bratislava
Slovak Republic 81231
;
    "\<Svorc, \/Lubom\'ir"
;
Institute of Analytical Chemistry
Faculty of Chemical and Food Technology
Slovak University of Technology
Radlinsk\'eho 9
SK-812 37 Bratislava
Slovak Republic 81237
;
    "\<Saf\'a\<r, Peter "
;
Institute of Organic Chemistry, Catalysis and Petrochemistry
Faculty of Chemical and Food Technology
Slovak University of Technology
Radlinsk\'eho 9
SK-812 37 Bratislava
Slovak Republic 81237
;
    "Marchal\'in, \<Stefan"
;
Institute of Organic Chemistry, Catalysis and Petrochemistry
Faculty of Chemical and Food Technology
Slovak University of Technology
Radlinsk\'eho 9
SK-812 37 Bratislava
Slovak Republic 81237
;
