# Supplementary material for: (8aRS)-8,8a-Dihydro­furo[3,2-f]indolizine-6,9(4H,7H)-dione
Source: Acta Crystallogr Sect E Struct Rep Online. 2011 Jul 13;67(Pt 8):o2035. doi: 10.1107/S1600536811027383 (PMC3213484; doi:10.1107/S1600536811027383)
Supplement: Supplementary file 2 [file e-67-o2035-Isup2.hkl]

# 
# h,k,l, Fc-squared, Fo-squared, sigma(Fo-squared) and status flag 
# 
data_I
_shelx_title '  EXP_750 IN P2(1)/n' 
_shelx_refln_list_code          4 
_shelx_F_calc_maximum      127.53 
_exptl_crystal_F_000       400.00 
_reflns_d_resolution_high  0.7242 
 
loop_ 
 _symmetry_equiv_pos_as_xyz 
 'x, y, z' 
 '-x+1/2, y+1/2, -z+1/2' 
 '-x, -y, -z' 
 'x-1/2, -y-1/2, z-1/2' 
 
_cell_length_a     7.6353 
_cell_length_b    11.7583 
_cell_length_c     9.9234 
_cell_angle_alpha  90.000 
_cell_angle_beta  105.775 
_cell_angle_gamma  90.000 
 
_shelx_F_squared_multiplier     1.000 
 
loop_ 
 _refln_index_h 
 _refln_index_k 
 _refln_index_l 
 _refln_F_squared_calc 
 _refln_F_squared_meas 
 _refln_F_squared_sigma 
 _refln_observed_status 
   2   0   0     1793.64     1768.95     11.96 o 
   4   0   0      260.30      245.31      1.73 o 
   6   0   0       24.27       26.95      0.78 o 
   8   0   0       64.54       62.21      1.53 o 
   2   1   0       89.75      111.46      0.49 o 
   3   1   0      417.17      393.49      0.95 o 
   4   1   0      889.55      948.24      2.04 o 
   5   1   0       82.08       69.75      0.61 o 
   6   1   0        2.02        1.81      0.30 o 
   7   1   0       24.19       26.60      0.65 o 
   8   1   0       44.51       45.28      1.28 o 
   9   1   0        3.27        2.67      0.95 o 
   1   2   0     4402.79     4344.03     13.82 o 
   2   2   0       18.90       20.36      0.31 o 
   3   2   0       66.57       63.69      0.52 o 
   4   2   0      243.05      230.41      0.93 o 
   5   2   0        3.66        3.03      0.27 o 
   6   2   0       21.28       19.52      0.53 o 
   7   2   0      159.18      158.84      1.16 o 
   8   2   0       22.29       21.62      0.83 o 
   9   2   0       23.46       24.08      1.41 o 
   1   3   0      212.65      266.41      0.91 o 
   2   3   0      922.45      870.13      2.14 o 
   3   3   0      155.44      148.18      0.83 o 
   4   3   0       30.63       25.92      0.48 o 
   5   3   0       13.54       11.70      0.39 o 
   6   3   0        3.64        3.68      0.35 o 
   7   3   0       40.12       39.46      0.85 o 
   8   3   0       17.54       19.33      0.89 o 
   9   3   0        5.90        5.48      1.09 o 
   0   4   0      260.50      258.97      1.26 o 
   1   4   0      150.82      142.10      0.75 o 
   2   4   0       16.15       19.59      0.38 o 
   3   4   0       10.64        9.58      0.40 o 
   4   4   0       52.51       47.49      0.71 o 
   5   4   0      280.77      281.40      2.26 o 
   6   4   0       97.78       96.56      0.92 o 
   7   4   0        1.51        1.46      0.51 o 
   8   4   0        8.55        7.54      0.88 o 
   9   4   0        0.36        1.23      1.17 o 
   1   5   0      209.50      231.65      0.93 o 
   2   5   0      154.35      175.38      0.99 o 
   3   5   0       14.88       16.46      0.41 o 
   4   5   0       20.15       18.34      0.49 o 
   5   5   0        1.88        2.32      0.49 o 
   6   5   0        7.09        6.21      0.52 o 
   7   5   0       41.04       40.76      1.14 o 
   8   5   0       37.63       37.43      1.30 o 
   9   5   0        2.12        0.99      1.16 o 
   0   6   0       30.14       29.09      0.84 o 
   1   6   0      633.71      659.83      2.97 o 
   2   6   0       93.86      105.07      0.90 o 
   3   6   0       91.91       88.75      0.76 o 
   4   6   0      563.35      605.98      3.11 o 
   5   6   0       58.82       54.98      1.05 o 
   6   6   0       36.65       39.55      1.14 o 
   7   6   0        2.55        2.29      0.77 o 
   8   6   0        6.20        7.82      1.13 o 
   9   6   0        1.77        1.86      1.91 o 
   1   7   0      243.92      261.79      1.33 o 
   2   7   0      183.10      183.42      1.43 o 
   3   7   0      190.81      189.29      1.30 o 
   4   7   0      297.22      301.89      1.85 o 
   5   7   0        6.79        5.42      0.54 o 
   6   7   0        4.73        3.58      0.65 o 
   7   7   0       40.39       42.13      1.32 o 
   8   7   0        5.98        7.05      1.12 o 
   0   8   0      115.89       94.90      1.19 o 
   1   8   0      110.78      105.43      0.75 o 
   2   8   0        0.04        0.52      0.34 o 
   3   8   0      116.80      113.27      1.18 o 
   4   8   0      531.11      530.37      3.13 o 
   5   8   0        7.42        7.69      0.55 o 
   6   8   0       29.74       28.16      1.36 o 
   7   8   0        1.53        1.27      1.01 o 
   1   9   0      181.85      193.99      1.22 o 
   2   9   0      110.50      107.85      0.98 o 
   3   9   0        8.77        9.51      0.65 o 
   4   9   0       16.99       13.79      0.52 o 
   5   9   0        0.00       -0.23      0.64 o 
   6   9   0        4.53        4.22      1.02 o 
   7   9   0        0.07       -0.91      1.04 o 
   0  10   0      390.46      397.32      3.02 o 
   1  10   0       34.92       36.00      0.54 o 
   2  10   0       34.85       33.48      0.72 o 
   3  10   0      187.12      194.92      1.98 o 
   4  10   0       23.01       24.74      0.89 o 
   5  10   0        2.19        2.03      0.95 o 
   6  10   0       20.12       21.72      1.42 o 
   7  10   0        0.17        0.43      1.41 o 
   1  11   0        0.02        0.78      0.45 o 
   2  11   0       68.03       65.41      1.31 o 
   3  11   0        1.22        1.19      0.91 o 
   4  11   0        4.91        4.82      0.71 o 
   5  11   0        2.85        2.89      1.35 o 
   6  11   0        0.67        1.75      1.12 o 
   0  12   0      146.95      158.59      3.47 o 
   1  12   0       19.46       16.72      0.98 o 
   2  12   0       23.49       24.86      1.01 o 
   3  12   0       58.15       64.17      1.76 o 
   4  12   0        1.92        1.59      0.96 o 
   5  12   0        0.05        0.87      1.08 o 
   6  12   0        0.05        0.09      1.51 o 
   1  13   0        1.34        1.84      0.82 o 
   2  13   0        1.01        1.78      1.14 o 
   3  13   0       12.76       11.60      1.23 o 
   4  13   0        2.76        2.79      0.98 o 
   5  13   0       14.65       14.59      1.97 o 
   6  13   0        6.21       10.45      2.87 o 
   0  14   0        3.12        2.57      1.04 o 
   1  14   0        8.49        8.88      1.27 o 
   2  14   0        0.08        0.05      1.18 o 
   3  14   0        4.44        7.56      1.75 o 
   4  14   0        0.66       -0.95      2.45 o 
   1  15   0        8.78        9.22      2.45 o 
   2  15   0        0.44       -0.07      2.62 o 
  -9   0   1        3.98        2.58      1.11 o 
  -7   0   1        8.07        8.66      0.58 o 
  -5   0   1      685.36      720.18      2.14 o 
  -3   0   1      244.43      265.89      1.39 o 
   1   0   1     1394.26     1370.88     14.35 o 
   3   0   1     1124.18     1105.45      3.88 o 
   5   0   1       11.64        9.37      0.73 o 
   7   0   1       13.70       16.37      0.91 o 
   9   0   1       25.64       23.63      1.96 o 
 -10   1   1        0.24        0.30      1.41 o 
  -9   1   1       20.86       19.12      1.04 o 
  -8   1   1       52.49       48.40      0.95 o 
  -7   1   1        0.01        0.33      0.35 o 
  -6   1   1       10.99        9.08      0.36 o 
  -5   1   1       30.50       29.61      0.38 o 
  -4   1   1       20.23       16.16      0.29 o 
  -3   1   1      731.30      767.01      2.05 o 
  -2   1   1      728.66      752.45      2.50 o 
  -1   1   1       96.94       75.51      1.03 o 
   1   1   1     1648.51     1578.48     11.37 o 
   2   1   1      221.34      225.57      2.89 o 
   3   1   1        4.87        6.13      0.50 o 
   4   1   1      305.42      300.51      1.95 o 
   5   1   1      220.20      243.93      1.26 o 
   6   1   1      107.77      102.14      0.97 o 
   7   1   1        4.64        5.43      0.56 o 
   8   1   1        6.56        5.33      0.68 o 
   9   1   1        0.29        0.72      1.10 o 
 -10   2   1        0.49        1.55      1.44 o 
  -9   2   1        0.86        0.46      0.88 o 
  -8   2   1        9.78        9.14      0.74 o 
  -7   2   1       18.13       16.38      0.61 o 
  -6   2   1      136.98      145.17      0.95 o 
  -5   2   1      173.18      174.15      1.11 o 
  -4   2   1      567.75      592.88      1.95 o 
  -3   2   1     2190.17     2222.21      9.80 o 
  -2   2   1        9.71       10.10      0.35 o 
  -1   2   1      202.10      207.07      1.12 o 
   0   2   1      615.91      602.74      2.99 o 
   1   2   1     7479.09     7399.20     39.41 o 
   2   2   1      161.21      157.88      0.92 o 
   3   2   1       31.10       35.98      0.56 o 
   4   2   1       40.01       35.41      0.57 o 
   5   2   1       16.92       16.89      0.45 o 
   6   2   1        3.61        3.10      0.37 o 
   7   2   1        2.40        1.97      0.62 o 
   8   2   1        0.06       -0.06      0.74 o 
   9   2   1        1.86        1.53      1.22 o 
 -10   3   1        0.01        0.12      2.06 o 
  -9   3   1        6.25        5.85      1.07 o 
  -8   3   1       21.78       19.33      0.85 o 
  -7   3   1       11.17        8.06      0.56 o 
  -6   3   1       35.63       32.15      0.58 o 
  -5   3   1       33.50       27.95      0.45 o 
  -4   3   1       55.72       64.54      0.55 o 
  -3   3   1      495.32      592.71      2.27 o 
  -2   3   1       90.45      102.88      0.71 o 
  -1   3   1      252.34      205.97      0.83 o 
   0   3   1     2816.10     2923.95     19.94 o 
   1   3   1     2866.84     2923.20     15.79 o 
   2   3   1       70.68       71.14      0.78 o 
   3   3   1       46.69       49.45      0.67 o 
   4   3   1       60.55       56.54      0.55 o 
   5   3   1        8.61        7.87      0.43 o 
   6   3   1       21.83       20.29      0.59 o 
   7   3   1       20.36       19.09      0.63 o 
   8   3   1       21.49       20.68      1.11 o 
   9   3   1        3.92        4.23      1.33 o 
  -9   4   1        3.93        5.24      1.04 o 
  -8   4   1       23.14       23.16      0.89 o 
  -7   4   1      103.12      100.71      1.13 o 
  -6   4   1       56.19       57.39      0.73 o 
  -5   4   1       11.88       11.06      0.39 o 
  -4   4   1        2.82        5.04      0.30 o 
  -3   4   1      455.98      498.28      1.91 o 
  -2   4   1      391.54      402.87      1.42 o 
  -1   4   1      104.26      121.54      0.64 o 
   0   4   1     1254.16     1210.05      6.26 o 
   1   4   1       35.61       28.04      0.55 o 
   2   4   1       29.80       32.54      1.21 o 
   3   4   1      126.14      150.71      0.96 o 
   4   4   1      263.14      273.21      1.67 o 
   5   4   1        3.30        1.75      0.41 o 
   6   4   1       14.88       15.58      0.79 o 
   7   4   1       20.84       18.92      0.87 o 
   8   4   1        3.43        4.18      0.87 o 
   9   4   1        2.80        3.25      1.50 o 
  -9   5   1        0.74        0.11      1.10 o 
  -8   5   1       12.78       14.85      0.96 o 
  -7   5   1        1.19        1.23      0.59 o 
  -6   5   1       30.34       29.72      0.66 o 
  -5   5   1       17.81       16.02      0.56 o 
  -4   5   1      112.41      104.66      0.75 o 
  -3   5   1      174.93      170.42      0.88 o 
  -2   5   1      135.34      160.89      1.09 o 
  -1   5   1      100.05      103.50      1.22 o 
   0   5   1      241.33      292.10      1.15 o 
   1   5   1      576.61      592.60      1.80 o 
   2   5   1      204.70      245.81      1.37 o 
   3   5   1      101.52      121.28      0.86 o 
   4   5   1      149.46      166.57      1.35 o 
   5   5   1        0.00       -0.09      0.64 o 
   6   5   1        1.23        1.50      0.69 o 
   7   5   1       18.76       17.57      0.92 o 
   8   5   1        0.00        0.40      0.99 o 
   9   5   1        5.84        4.87      1.58 o 
  -9   6   1        3.99        4.22      1.36 o 
  -8   6   1        1.25        0.47      0.95 o 
  -7   6   1       13.78       14.88      0.82 o 
  -6   6   1        8.66        8.65      0.51 o 
  -5   6   1        7.44        6.00      0.35 o 
  -4   6   1       84.92       89.05      0.78 o 
  -3   6   1       16.50       13.30      0.39 o 
  -2   6   1       20.90       24.52      0.43 o 
  -1   6   1       84.42       80.46      0.73 o 
   0   6   1      325.27      339.47      1.18 o 
   1   6   1       10.41       14.00      0.39 o 
   2   6   1      473.34      488.48      2.16 o 
   3   6   1      199.21      221.14      1.33 o 
   4   6   1      172.59      164.03      1.67 o 
   5   6   1      389.68      382.05      4.66 o 
   6   6   1       61.17       61.33      1.37 o 
   7   6   1        0.92        1.81      0.76 o 
   8   6   1        1.16        1.08      1.07 o 
   9   6   1        1.16        2.97      1.93 o 
  -8   7   1       17.54       17.64      1.23 o 
  -7   7   1       40.83       39.91      1.09 o 
  -6   7   1       28.63       26.35      0.71 o 
  -5   7   1       56.51       57.21      0.73 o 
  -4   7   1      177.97      176.50      1.12 o 
  -3   7   1      164.78      166.27      1.04 o 
  -2   7   1       93.01       89.06      0.55 o 
  -1   7   1       39.80       48.75      0.56 o 
   0   7   1      738.68      776.72      3.55 o 
   1   7   1       32.43       28.97      0.50 o 
   2   7   1       32.46       33.23      0.64 o 
   3   7   1        1.03        1.12      0.45 o 
   4   7   1        0.90        0.97      0.46 o 
   5   7   1       50.76       48.66      1.02 o 
   6   7   1       31.50       34.94      1.12 o 
   7   7   1       12.35       11.86      1.20 o 
   8   7   1        0.21       -1.72      1.72 o 
  -8   8   1        3.69        4.39      1.85 o 
  -7   8   1       37.87       39.94      1.14 o 
  -6   8   1        9.02        7.60      0.76 o 
  -5   8   1      269.67      281.46      2.07 o 
  -4   8   1       85.38       75.50      0.96 o 
  -3   8   1       39.88       40.76      0.60 o 
  -2   8   1      110.30      107.01      1.02 o 
  -1   8   1       32.14       30.37      0.48 o 
   0   8   1        9.37        7.02      0.31 o 
   1   8   1       87.45      102.82      0.81 o 
   2   8   1       58.68       55.63      0.86 o 
   3   8   1       10.70        7.39      0.39 o 
   4   8   1       37.63       30.94      0.85 o 
   5   8   1        5.28        5.91      0.64 o 
   6   8   1        3.84        4.47      0.79 o 
   7   8   1        0.05       -0.20      1.08 o 
  -7   9   1        0.03       -0.99      0.99 o 
  -6   9   1        1.91        1.30      0.97 o 
  -5   9   1       19.57       18.52      1.16 o 
  -4   9   1       34.98       32.74      0.83 o 
  -3   9   1      205.72      194.57      2.49 o 
  -2   9   1        0.66        0.48      0.30 o 
  -1   9   1      155.99      147.02      1.23 o 
   0   9   1        0.37        0.71      0.28 o 
   1   9   1       21.48       20.83      0.54 o 
   2   9   1       60.64       58.27      0.84 o 
   3   9   1        0.20        0.35      0.51 o 
   4   9   1        6.28        6.73      0.37 o 
   5   9   1        0.00        0.50      0.72 o 
   6   9   1       11.60       10.05      1.14 o 
   7   9   1        0.50        0.26      1.10 o 
  -7  10   1        2.92        4.77      1.65 o 
  -6  10   1       14.92       18.42      1.30 o 
  -5  10   1        8.76        5.83      1.03 o 
  -4  10   1        0.39        0.41      0.93 o 
  -3  10   1        2.87        2.50      0.42 o 
  -2  10   1        0.42        0.18      0.29 o 
  -1  10   1      195.09      194.49      1.47 o 
   0  10   1        1.06        1.09      0.35 o 
   1  10   1        4.89        4.63      0.38 o 
   2  10   1       19.62       19.50      0.64 o 
   3  10   1        2.38        3.30      0.50 o 
   4  10   1       14.91       16.82      0.89 o 
   5  10   1        3.28        4.11      1.07 o 
   6  10   1        2.82        3.59      1.16 o 
   7  10   1        1.01        3.39      1.59 o 
  -6  11   1        5.00        5.21      1.14 o 
  -5  11   1       21.19       20.48      1.36 o 
  -4  11   1       51.59       51.18      1.66 o 
  -3  11   1        0.02       -0.76      0.76 o 
  -2  11   1       11.01       11.00      0.64 o 
  -1  11   1        0.35       -0.03      0.58 o 
   0  11   1        2.32        2.91      0.70 o 
   1  11   1       81.25       78.81      1.12 o 
   2  11   1        1.87        1.67      0.57 o 
   3  11   1       20.37       19.85      0.93 o 
   4  11   1        5.88        7.01      0.80 o 
   5  11   1        0.67       -0.19      1.08 o 
   6  11   1        0.18        0.23      1.49 o 
   7  11   1       16.78       18.32      2.98 o 
  -6  12   1        8.30        8.48      1.69 o 
  -5  12   1       27.87       28.10      1.54 o 
  -4  12   1       12.82       14.31      1.27 o 
  -3  12   1        0.42        0.47      0.79 o 
  -2  12   1       26.21       24.23      1.11 o 
  -1  12   1        0.20        0.18      0.82 o 
   0  12   1      103.98       98.44      2.05 o 
   1  12   1        0.73        1.10      0.74 o 
   2  12   1       20.12       17.82      1.18 o 
   3  12   1        1.02        0.32      0.74 o 
   4  12   1        0.63       -0.15      0.95 o 
   5  12   1        1.72        1.18      1.10 o 
   6  12   1        6.51        6.39      2.40 o 
  -6  13   1        3.92        3.31      1.68 o 
  -5  13   1        0.27        0.24      1.45 o 
  -4  13   1        4.63        3.75      1.07 o 
  -3  13   1        3.58        4.12      0.97 o 
  -2  13   1       18.25       18.83      1.13 o 
  -1  13   1       30.59       29.37      1.35 o 
   0  13   1        6.28        7.27      1.21 o 
   1  13   1        2.40        1.68      1.09 o 
   2  13   1        9.00       10.07      1.04 o 
   3  13   1        0.35        1.21      0.90 o 
   4  13   1        0.28        0.68      0.96 o 
   5  13   1        0.40        1.12      1.43 o 
  -5  14   1        1.27       -1.22      1.63 o 
  -4  14   1        0.99        0.18      1.44 o 
  -3  14   1        4.13        6.77      1.68 o 
  -2  14   1       17.20       18.03      1.73 o 
  -1  14   1        1.05        1.70      0.88 o 
   0  14   1        7.77        9.54      1.25 o 
   1  14   1        3.84        4.58      1.15 o 
   2  14   1        9.71       12.71      1.41 o 
   3  14   1        2.07        2.77      2.41 o 
  -3  15   1       10.71       11.40      2.77 o 
  -2  15   1        1.85        3.71      2.44 o 
  -1  15   1        7.64        9.80      2.71 o 
   0  15   1        6.25        4.89      2.47 o 
 -10   0   2        1.33       -0.37      1.94 o 
  -8   0   2        0.61        0.78      1.04 o 
  -6   0   2        4.96        5.66      0.40 o 
  -4   0   2      121.45      147.70      1.19 o 
  -2   0   2     3380.95     3482.58     12.92 o 
   0   0   2     1451.35     1280.78      8.21 o 
   2   0   2     1022.05      976.08      4.40 o 
   4   0   2       24.75       23.06      0.85 o 
   6   0   2       52.47       48.69      1.88 o 
   8   0   2       50.32       52.62      1.94 o 
 -10   1   2        2.66        2.63      1.32 o 
  -9   1   2        7.23        7.77      0.86 o 
  -8   1   2       88.62       86.85      1.46 o 
  -7   1   2       18.13       18.49      0.52 o 
  -6   1   2      281.43      292.91      1.59 o 
  -5   1   2       47.49       55.69      0.51 o 
  -4   1   2       38.27       47.83      0.39 o 
  -3   1   2      127.38      108.66      0.46 o 
  -2   1   2       99.47       95.28      0.44 o 
  -1   1   2       27.51       26.58      0.24 o 
   0   1   2     3503.60     3380.61      9.25 o 
   1   1   2    16264.23    16350.00     57.98 o 
   2   1   2        1.04        2.44      0.58 o 
   3   1   2      297.30      292.39      1.64 o 
   4   1   2        0.01        0.29      0.46 o 
   5   1   2       43.74       44.09      0.94 o 
   6   1   2       32.34       34.61      0.78 o 
   7   1   2        5.72        5.98      0.69 o 
   8   1   2       17.75       17.30      1.00 o 
 -10   2   2        4.19        5.96      1.05 o 
  -9   2   2        0.48        0.24      0.76 o 
  -8   2   2        3.20        2.81      0.65 o 
  -7   2   2       67.67       65.56      0.77 o 
  -6   2   2       41.49       38.80      0.52 o 
  -5   2   2       58.98       71.16      0.58 o 
  -4   2   2      328.50      373.83      1.35 o 
  -3   2   2     1863.54     1912.97      5.92 o 
  -2   2   2      216.29      201.66      0.93 o 
  -1   2   2      360.82      356.22      1.33 o 
   0   2   2      877.31      918.72      3.18 o 
   1   2   2     2269.63     2117.63     12.96 o 
   2   2   2      888.70      913.13      3.30 o 
   3   2   2        3.42        3.36      0.29 o 
   4   2   2        0.74        0.99      0.32 o 
   5   2   2       54.11       57.10      1.39 o 
   6   2   2        9.14        9.09      0.45 o 
   7   2   2        1.60        0.70      0.61 o 
   8   2   2        0.01       -0.06      0.86 o 
 -10   3   2        0.14        0.27      1.23 o 
  -9   3   2        1.13        0.87      0.82 o 
  -8   3   2        3.66        3.48      0.69 o 
  -7   3   2      147.86      130.22      1.15 o 
  -6   3   2      166.37      159.25      0.98 o 
  -5   3   2      109.35      104.82      0.65 o 
  -4   3   2      207.03      221.13      0.81 o 
  -3   3   2      570.89      551.42      1.67 o 
  -2   3   2      395.36      392.85      1.06 o 
  -1   3   2       21.10       11.56      0.34 o 
   0   3   2        3.91        6.87      0.29 o 
   1   3   2     3288.38     3418.42     17.60 o 
   2   3   2      971.77     1046.76      5.88 o 
   3   3   2       89.06       79.42      1.01 o 
   4   3   2      201.68      228.04      1.39 o 
   5   3   2      185.65      184.83      1.42 o 
   6   3   2      113.30      115.35      2.18 o 
   7   3   2       42.22       40.28      1.27 o 
   8   3   2        1.88        2.00      0.92 o 
 -10   4   2        0.01       -1.78      2.26 o 
  -9   4   2        1.69        1.13      0.98 o 
  -8   4   2       42.32       41.49      1.08 o 
  -7   4   2      124.05      118.90      1.20 o 
  -6   4   2        0.38        0.41      0.36 o 
  -5   4   2       23.60       24.30      0.40 o 
  -4   4   2        0.02        0.43      0.25 o 
  -3   4   2       18.85       19.05      0.40 o 
  -2   4   2       90.28      106.51      1.05 o 
  -1   4   2     1572.81     1564.23      4.74 o 
   0   4   2       59.10       59.06      0.53 o 
   1   4   2     1417.21     1387.13      4.01 o 
   2   4   2      949.18      990.67      3.91 o 
   3   4   2       40.29       47.60      0.89 o 
   4   4   2       14.39       16.41      0.66 o 
   5   4   2      133.89      149.78      1.78 o 
   6   4   2       13.45       14.63      0.95 o 
   7   4   2        4.84        4.72      0.89 o 
   8   4   2       27.69       27.22      1.79 o 
  -9   5   2        2.34        2.63      1.19 o 
  -8   5   2        1.01        1.06      0.78 o 
  -7   5   2        3.85        4.35      0.58 o 
  -6   5   2       58.74       45.99      0.96 o 
  -5   5   2      229.65      231.79      1.12 o 
  -4   5   2      257.66      264.45      1.10 o 
  -3   5   2      708.31      807.51      2.05 o 
  -2   5   2       80.50       83.70      0.59 o 
  -1   5   2     1395.57     1363.20      4.28 o 
   0   5   2      280.42      287.49      1.17 o 
   1   5   2      632.94      662.29      2.07 o 
   2   5   2      270.92      275.50      2.93 o 
   3   5   2        0.49        0.59      0.29 o 
   4   5   2       37.44       38.47      0.86 o 
   5   5   2       52.00       51.87      1.17 o 
   6   5   2        0.21        0.34      0.72 o 
   7   5   2        2.53        2.82      0.98 o 
   8   5   2        1.49        2.15      1.08 o 
  -9   6   2        1.30        2.82      2.01 o 
  -8   6   2       32.36       35.35      1.35 o 
  -7   6   2        9.51        9.41      0.75 o 
  -6   6   2      117.10      123.75      1.08 o 
  -5   6   2        9.02        8.52      0.42 o 
  -4   6   2        9.87       11.26      0.40 o 
  -3   6   2      154.26      135.93      0.83 o 
  -2   6   2       98.35      103.44      0.72 o 
  -1   6   2        6.42        8.81      0.43 o 
   0   6   2      487.43      474.10      1.21 o 
   1   6   2      269.92      315.85      1.70 o 
   2   6   2      143.38      114.12      0.80 o 
   3   6   2        0.99        1.28      0.30 o 
   4   6   2       61.18       61.38      1.77 o 
   5   6   2      291.13      286.80      3.07 o 
   6   6   2        0.00        0.14      0.96 o 
   7   6   2        0.15        0.96      1.21 o 
   8   6   2        4.61        6.19      2.01 o 
  -8   7   2        8.63        7.87      1.11 o 
  -7   7   2        0.05       -0.40      0.63 o 
  -6   7   2        1.62        1.95      0.42 o 
  -5   7   2       82.89       79.95      0.91 o 
  -4   7   2      209.44      203.96      1.37 o 
  -3   7   2       20.37       22.06      0.57 o 
  -2   7   2      159.53      164.36      0.90 o 
  -1   7   2      233.46      255.57      1.27 o 
   0   7   2       73.43       73.66      0.46 o 
   1   7   2      140.73      133.87      1.01 o 
   2   7   2       71.50       80.00      0.86 o 
   3   7   2        0.76        1.56      0.23 o 
   4   7   2      112.98      106.41      1.17 o 
   5   7   2        2.09        1.34      0.73 o 
   6   7   2       13.56       14.87      0.96 o 
   7   7   2        0.06       -0.24      1.04 o 
   8   7   2        0.84        0.80      1.90 o 
  -8   8   2        1.78        3.38      1.12 o 
  -7   8   2        1.61        3.11      0.83 o 
  -6   8   2        6.50        6.45      0.69 o 
  -5   8   2        1.03        1.67      0.51 o 
  -4   8   2       16.88       18.89      0.54 o 
  -3   8   2       23.64       25.28      0.57 o 
  -2   8   2      195.20      186.67      1.23 o 
  -1   8   2      167.57      166.66      1.14 o 
   0   8   2       19.94       20.65      0.44 o 
   1   8   2        3.66        3.44      0.30 o 
   2   8   2        6.52        4.25      0.62 o 
   3   8   2        0.09        0.07      0.25 o 
   4   8   2       10.97       10.13      0.64 o 
   5   8   2        6.94        7.21      0.85 o 
   6   8   2        2.06        1.39      0.83 o 
   7   8   2        1.67       -0.24      1.11 o 
  -8   9   2        8.28        6.63      2.12 o 
  -7   9   2       13.99       14.92      1.25 o 
  -6   9   2        1.23        1.45      0.95 o 
  -5   9   2       11.24       10.11      0.56 o 
  -4   9   2       42.41       42.71      0.98 o 
  -3   9   2      627.52      659.45     10.07 o 
  -2   9   2        2.68        2.85      0.49 o 
  -1   9   2        3.27        3.77      0.56 o 
   0   9   2        9.02        8.08      0.42 o 
   1   9   2       16.10       18.57      0.48 o 
   2   9   2       31.70       28.91      0.83 o 
   3   9   2        0.68        1.36      0.40 o 
   4   9   2       16.80       17.11      0.95 o 
   5   9   2       90.42       96.03      1.73 o 
   6   9   2        5.54        6.28      1.12 o 
   7   9   2       20.29       16.23      2.10 o 
  -8  10   2        3.66        3.65      2.00 o 
  -7  10   2        0.13        0.94      1.06 o 
  -6  10   2       24.45       21.05      1.62 o 
  -5  10   2        2.84        1.85      0.97 o 
  -4  10   2       33.68       33.49      0.77 o 
  -3  10   2       55.12       57.43      1.34 o 
  -2  10   2       27.84       24.18      0.79 o 
  -1  10   2      124.87      120.93      1.34 o 
   0  10   2      166.79      166.63      3.03 o 
   1  10   2       66.97       63.92      0.77 o 
   2  10   2        1.03        0.10      0.59 o 
   3  10   2       30.96       31.92      0.89 o 
   4  10   2        0.95        1.54      0.80 o 
   5  10   2        7.50        7.92      0.94 o 
   6  10   2        4.05        4.40      1.17 o 
   7  10   2        2.38        4.62      2.24 o 
  -6  11   2        0.20       -0.48      1.19 o 
  -5  11   2        1.22        1.66      0.97 o 
  -4  11   2        1.27        0.87      1.00 o 
  -3  11   2       32.06       30.63      1.06 o 
  -2  11   2      227.46      237.83      2.06 o 
  -1  11   2        4.88        5.34      0.63 o 
   0  11   2       17.93       18.42      1.09 o 
   1  11   2      178.32      179.77      2.38 o 
   2  11   2        2.03        0.76      0.69 o 
   3  11   2       31.93       32.57      1.12 o 
   4  11   2       49.28       53.38      1.36 o 
   5  11   2        2.67        4.23      1.12 o 
   6  11   2        0.12       -0.60      2.00 o 
  -6  12   2        0.01        0.06      1.42 o 
  -5  12   2        7.17        9.74      1.09 o 
  -4  12   2        5.69        6.97      1.08 o 
  -3  12   2       73.02       73.86      1.45 o 
  -2  12   2       25.60       25.26      1.17 o 
  -1  12   2        8.66        8.82      0.95 o 
   0  12   2        0.00        0.18      1.04 o 
   1  12   2       54.51       49.96      1.58 o 
   2  12   2       12.94       12.66      0.95 o 
   3  12   2       17.04       18.59      1.01 o 
   4  12   2        0.63        0.79      0.97 o 
   5  12   2        9.72       10.29      1.70 o 
   6  12   2        3.43        9.12      2.61 o 
  -5  13   2        0.05        0.57      1.25 o 
  -4  13   2        5.13        4.18      1.04 o 
  -3  13   2        8.22        7.16      1.01 o 
  -2  13   2       10.91       11.75      1.08 o 
  -1  13   2        0.00       -0.64      0.87 o 
   0  13   2        7.41        7.42      1.17 o 
   1  13   2        4.11        5.22      1.14 o 
   2  13   2       22.28       23.26      1.43 o 
   3  13   2        4.41        4.59      0.99 o 
   4  13   2        1.78        3.47      2.49 o 
  -5  14   2        3.92        3.84      1.67 o 
  -4  14   2        2.63        1.07      1.46 o 
  -3  14   2        9.36        7.11      1.62 o 
  -2  14   2        0.86        0.86      0.93 o 
  -1  14   2        3.95        5.67      1.00 o 
   0  14   2        7.36        8.37      1.31 o 
   1  14   2        0.42        0.28      1.17 o 
   2  14   2        0.30        0.06      1.30 o 
  -3  15   2        2.15        2.03      2.33 o 
  -2  15   2        1.43        3.39      2.17 o 
  -1  15   2        0.32       -0.67      2.23 o 
   0  15   2        4.05        3.38      1.54 o 
  -9   0   3        0.42        0.07      1.05 o 
  -7   0   3       65.60       66.25      1.18 o 
  -5   0   3       47.39       50.20      0.71 o 
  -3   0   3       38.00       46.31      0.44 o 
  -1   0   3      619.18      677.91      3.87 o 
   1   0   3        0.07        2.37      0.45 o 
   3   0   3        7.66        8.05      1.08 o 
   5   0   3      185.33      175.54      3.03 o 
   7   0   3        0.99        0.21      1.38 o 
 -10   1   3        6.33        5.82      1.12 o 
  -9   1   3        1.21        1.20      0.71 o 
  -8   1   3       12.30       11.84      0.72 o 
  -7   1   3        8.13        8.58      0.39 o 
  -6   1   3       29.38       24.91      0.42 o 
  -5   1   3       44.54       47.28      0.44 o 
  -4   1   3      336.64      367.77      0.84 o 
  -3   1   3       78.39       70.68      0.39 o 
  -2   1   3      951.10      927.93      2.17 o 
  -1   1   3       77.84       63.12      0.40 o 
   0   1   3     5430.02     5416.14     18.60 o 
   1   1   3        3.07        9.12      0.28 o 
   2   1   3      436.27      447.18      2.27 o 
   3   1   3       77.47       80.08      1.17 o 
   4   1   3       63.37       58.29      0.88 o 
   5   1   3       59.64       62.47      1.44 o 
   6   1   3        4.20        3.89      0.64 o 
   7   1   3        2.55        3.22      1.02 o 
   8   1   3        1.57        1.39      0.95 o 
 -10   2   3        0.00        0.52      1.16 o 
  -9   2   3        0.15       -0.22      0.74 o 
  -8   2   3       49.86       49.10      1.12 o 
  -7   2   3        5.93        4.79      0.33 o 
  -6   2   3       26.98       21.94      0.37 o 
  -5   2   3      163.80      168.85      0.86 o 
  -4   2   3      778.51      810.90      1.68 o 
  -3   2   3        1.01        0.58      0.17 o 
  -2   2   3       49.76       45.13      0.38 o 
  -1   2   3        8.56       16.37      0.22 o 
   0   2   3      526.29      517.63      1.71 o 
   1   2   3      694.89      757.02      2.19 o 
   2   2   3       36.16       52.34      0.73 o 
   3   2   3       20.04       16.32      1.07 o 
   4   2   3       37.77       42.01      0.94 o 
   5   2   3       18.36       18.77      0.62 o 
   6   2   3       14.99       13.55      1.11 o 
   7   2   3       14.24       12.39      1.15 o 
   8   2   3        4.29        4.27      0.97 o 
 -10   3   3        0.06       -0.61      1.20 o 
  -9   3   3        0.21        0.05      0.78 o 
  -8   3   3        0.67        0.38      0.63 o 
  -7   3   3      446.02      420.56      1.68 o 
  -6   3   3      310.50      308.11      1.27 o 
  -5   3   3       44.63       46.39      0.51 o 
  -4   3   3       84.96       82.01      0.53 o 
  -3   3   3      809.84      925.38      2.07 o 
  -2   3   3        1.93        1.56      0.20 o 
  -1   3   3      422.67      400.74      1.82 o 
   0   3   3        4.29        3.99      0.26 o 
   1   3   3      858.09      872.50      2.56 o 
   2   3   3     1339.54     1354.40      3.34 o 
   3   3   3        9.60        7.22      0.47 o 
   4   3   3        0.09        0.46      0.58 o 
   5   3   3       53.69       51.56      1.40 o 
   6   3   3       11.98       12.83      1.10 o 
   7   3   3       24.15       24.05      1.19 o 
   8   3   3        1.87        2.06      0.93 o 
 -10   4   3        1.38        2.40      1.42 o 
  -9   4   3        3.35        5.25      0.88 o 
  -8   4   3       11.64        8.80      0.75 o 
  -7   4   3        4.26        2.73      0.42 o 
  -6   4   3       89.34       85.57      0.85 o 
  -5   4   3       66.01       61.68      0.56 o 
  -4   4   3      195.64      203.97      0.93 o 
  -3   4   3      322.10      359.86      1.45 o 
  -2   4   3     1667.87     1686.11      5.89 o 
  -1   4   3        0.13        0.24      0.27 o 
   0   4   3      211.47      220.29      0.94 o 
   1   4   3      199.90      206.52      1.06 o 
   2   4   3     1048.17     1132.08      5.10 o 
   3   4   3      185.88      202.50      1.33 o 
   4   4   3       33.25       30.98      0.73 o 
   5   4   3        4.64        5.62      0.94 o 
   6   4   3       29.54       30.84      1.23 o 
   7   4   3        4.90        4.31      0.98 o 
   8   4   3        3.44        2.96      1.12 o 
 -10   5   3       36.06       49.08      3.66 o 
  -9   5   3        1.98        1.42      1.01 o 
  -8   5   3       10.93        9.94      0.81 o 
  -7   5   3        1.15        1.78      0.48 o 
  -6   5   3       88.51       76.85      0.82 o 
  -5   5   3       37.61       36.13      0.51 o 
  -4   5   3       60.82       74.45      0.77 o 
  -3   5   3      319.84      341.94      1.75 o 
  -2   5   3      869.39      935.16      3.06 o 
  -1   5   3      230.58      238.27      1.31 o 
   0   5   3        0.02        0.30      0.24 o 
   1   5   3      443.74      483.21      1.74 o 
   2   5   3      325.02      342.67      1.65 o 
   3   5   3      145.00      146.83      1.68 o 
   4   5   3       24.92       24.83      0.95 o 
   5   5   3       47.20       45.56      1.27 o 
   6   5   3      115.42      114.31      1.89 o 
   7   5   3        1.92        2.71      1.09 o 
   8   5   3        6.44        7.24      1.86 o 
  -9   6   3        0.10        0.46      1.43 o 
  -8   6   3        3.62        2.94      0.84 o 
  -7   6   3       64.21       68.10      1.20 o 
  -6   6   3       70.91       66.34      0.81 o 
  -5   6   3      184.68      174.71      1.36 o 
  -4   6   3        0.20        0.41      0.33 o 
  -3   6   3       79.60       74.39      0.69 o 
  -2   6   3       40.44       49.06      0.51 o 
  -1   6   3        0.18       -0.11      0.32 o 
   0   6   3       10.09       10.46      0.29 o 
   1   6   3        5.00        1.27      0.32 o 
   2   6   3       98.16       96.53      0.85 o 
   3   6   3        3.91        5.85      0.43 o 
   4   6   3       94.12       87.48      1.85 o 
   5   6   3       23.74       28.04      1.28 o 
   6   6   3        0.10        1.06      1.01 o 
   7   6   3        9.99        9.14      1.25 o 
   8   6   3        0.30        1.29      2.26 o 
  -9   7   3        1.02        0.77      2.00 o 
  -8   7   3       16.13       18.13      1.29 o 
  -7   7   3       19.23       20.14      1.00 o 
  -6   7   3       56.74       59.47      0.89 o 
  -5   7   3        7.74        9.32      0.52 o 
  -4   7   3      336.90      328.26      1.76 o 
  -3   7   3       17.58       14.69      0.50 o 
  -2   7   3        0.41        1.01      0.30 o 
  -1   7   3       11.11       10.81      0.38 o 
   0   7   3        9.88       10.34      0.31 o 
   1   7   3       53.51       56.94      0.62 o 
   2   7   3        4.44        2.08      0.35 o 
   3   7   3        3.79        3.74      0.38 o 
   4   7   3        1.25        0.46      0.37 o 
   5   7   3        1.89        0.66      0.81 o 
   6   7   3       16.48       17.39      1.31 o 
   7   7   3        3.10        3.06      1.11 o 
   8   7   3        1.85        3.14      2.30 o 
  -8   8   3        4.16        4.45      1.09 o 
  -7   8   3        1.41        1.29      1.00 o 
  -6   8   3        1.76        1.26      0.58 o 
  -5   8   3       39.20       39.95      0.78 o 
  -4   8   3        0.10        0.59      0.52 o 
  -3   8   3       16.92       13.59      0.64 o 
  -2   8   3        6.11        7.15      0.45 o 
  -1   8   3        2.81        2.79      0.37 o 
   0   8   3      133.11      120.88      0.93 o 
   1   8   3      192.34      194.64      1.16 o 
   2   8   3       10.06        7.78      0.53 o 
   3   8   3        7.89        5.95      0.43 o 
   4   8   3        4.30        4.93      0.57 o 
   5   8   3        6.32        5.28      0.90 o 
   6   8   3        4.13        3.62      0.93 o 
   7   8   3        8.92        7.19      1.87 o 
  -8   9   3       38.08       39.03      2.39 o 
  -7   9   3       10.74       15.25      1.30 o 
  -6   9   3        8.43        8.55      0.84 o 
  -5   9   3        0.23        0.69      0.76 o 
  -4   9   3      249.71      245.62      1.75 o 
  -3   9   3       77.14       75.38      1.40 o 
  -2   9   3       10.23       12.23      0.64 o 
  -1   9   3       91.93       86.59      0.94 o 
   0   9   3      147.72      153.47      1.12 o 
   1   9   3       98.57       88.56      1.04 o 
   2   9   3       60.10       55.60      1.07 o 
   3   9   3       66.52       72.19      1.37 o 
   4   9   3       13.09       14.19      0.96 o 
   5   9   3        8.72       11.85      1.04 o 
   6   9   3        0.16        0.30      1.09 o 
   7   9   3        0.01        0.02      2.26 o 
  -8  10   3        2.88        6.29      2.11 o 
  -7  10   3       11.29       14.87      1.37 o 
  -6  10   3        4.68        2.79      1.02 o 
  -5  10   3        6.86        7.73      0.84 o 
  -4  10   3       72.09       73.69      1.12 o 
  -3  10   3       67.42       64.95      1.28 o 
  -2  10   3      299.16      293.25      2.13 o 
  -1  10   3       45.73       45.78      0.82 o 
   0  10   3       41.63       38.07      0.92 o 
   1  10   3        2.49        1.28      0.49 o 
   2  10   3       75.83       75.61      1.15 o 
   3  10   3       10.87       10.20      0.85 o 
   4  10   3        1.22        1.75      0.83 o 
   5  10   3        0.57        1.35      0.88 o 
   6  10   3        6.28        4.18      1.69 o 
  -7  11   3        2.18        1.60      2.18 o 
  -6  11   3       34.16       37.30      1.60 o 
  -5  11   3       21.69       25.70      1.44 o 
  -4  11   3        0.00        0.04      0.72 o 
  -3  11   3       93.05       96.93      1.56 o 
  -2  11   3       10.10        9.15      0.80 o 
  -1  11   3        8.76        8.17      0.71 o 
   0  11   3       91.26       85.51      2.13 o 
   1  11   3       41.86       38.10      1.07 o 
   2  11   3       10.55       14.29      0.87 o 
   3  11   3        9.64        9.26      0.88 o 
   4  11   3        2.41        1.74      0.86 o 
   5  11   3        2.20        1.80      1.14 o 
   6  11   3        4.21        5.16      2.42 o 
  -6  12   3        1.71        2.78      2.09 o 
  -5  12   3        6.70        8.04      1.07 o 
  -4  12   3       10.37       10.57      0.92 o 
  -3  12   3        0.05       -0.12      0.88 o 
  -2  12   3       72.56       73.06      1.62 o 
  -1  12   3        1.78        1.82      0.88 o 
   0  12   3       20.08       21.54      1.17 o 
   1  12   3        3.30        1.49      1.01 o 
   2  12   3       13.02       11.95      0.88 o 
   3  12   3        3.95        2.90      0.83 o 
   4  12   3        0.23        0.55      1.05 o 
   5  12   3        0.22       -0.50      1.93 o 
  -5  13   3        0.55       -0.69      1.59 o 
  -4  13   3       13.01       13.50      0.99 o 
  -3  13   3        2.42        3.69      0.96 o 
  -2  13   3        0.31        0.27      0.90 o 
  -1  13   3       10.27       13.48      1.06 o 
   0  13   3        0.01       -0.32      1.08 o 
   1  13   3       11.87       13.22      1.24 o 
   2  13   3       13.55       11.67      1.14 o 
   3  13   3        1.77        1.17      0.92 o 
  -5  14   3        5.11        7.10      2.29 o 
  -4  14   3       10.75       11.22      1.97 o 
  -3  14   3        0.38        0.12      1.14 o 
  -2  14   3       28.39       27.48      1.36 o 
  -1  14   3       12.91       15.32      1.19 o 
   0  14   3       20.47       19.92      1.51 o 
   1  14   3        4.57        3.81      1.23 o 
   2  14   3        0.04        1.18      1.17 o 
  -3  15   3        6.38        7.15      2.28 o 
  -2  15   3        0.00        2.48      2.26 o 
  -1  15   3        5.55        7.28      1.57 o 
   0  15   3        2.21        3.20      2.71 o 
 -10   0   4        1.22        2.22      1.60 o 
  -8   0   4       16.37       19.24      1.20 o 
  -6   0   4       19.54       17.43      0.57 o 
  -4   0   4        0.51        0.69      0.26 o 
  -2   0   4      343.34      321.07      1.51 o 
   0   0   4        4.00        1.11      0.31 o 
   2   0   4     1919.27     2018.72      7.99 o 
   4   0   4       29.07       31.95      1.64 o 
   6   0   4       10.11       12.96      1.65 o 
   8   0   4        0.74        0.44      1.99 o 
 -10   1   4        2.10        1.53      1.27 o 
  -9   1   4        6.50        9.83      0.86 o 
  -8   1   4        0.07        0.18      0.57 o 
  -7   1   4        0.01        0.22      0.35 o 
  -6   1   4      289.53      264.93      1.20 o 
  -5   1   4      295.99      332.09      1.13 o 
  -4   1   4       95.57      110.06      0.51 o 
  -3   1   4      483.54      541.81      1.66 o 
  -2   1   4      400.48      407.37      1.03 o 
  -1   1   4        0.26        1.10      0.17 o 
   0   1   4      231.89      228.92      0.74 o 
   1   1   4       59.65       64.14      0.53 o 
   2   1   4        2.81        4.24      0.28 o 
   3   1   4      282.01      288.65      1.98 o 
   4   1   4       32.47       33.56      1.18 o 
   5   1   4        7.54        8.49      0.99 o 
   6   1   4       43.93       48.74      1.61 o 
   7   1   4       12.82       14.75      1.30 o 
   8   1   4        0.58        0.53      1.56 o 
 -10   2   4        2.10        1.29      1.27 o 
  -9   2   4       10.15       10.90      0.78 o 
  -8   2   4        0.01        0.28      0.59 o 
  -7   2   4      167.60      165.94      1.41 o 
  -6   2   4      125.81      126.53      0.83 o 
  -5   2   4      310.86      313.52      1.27 o 
  -4   2   4        3.36        5.97      0.25 o 
  -3   2   4        2.44        1.90      0.20 o 
  -2   2   4      517.60      569.34      2.16 o 
  -1   2   4        7.85        5.07      0.19 o 
   0   2   4      252.06      242.80      0.99 o 
   1   2   4      223.62      225.72      1.02 o 
   2   2   4        5.97        3.66      0.37 o 
   3   2   4       65.93       59.02      0.63 o 
   4   2   4        2.30        1.48      0.46 o 
   5   2   4       25.39       28.24      1.27 o 
   6   2   4      107.44      102.18      2.09 o 
   7   2   4        2.18        3.01      1.11 o 
   8   2   4       10.40        8.28      2.84 o 
 -10   3   4        4.07        2.24      1.50 o 
  -9   3   4        1.82        2.52      0.76 o 
  -8   3   4       27.82       26.90      0.92 o 
  -7   3   4      156.78      151.00      1.16 o 
  -6   3   4      164.84      165.23      0.94 o 
  -5   3   4       13.96       14.59      0.34 o 
  -4   3   4      480.30      515.82      2.03 o 
  -3   3   4       52.28       48.94      0.46 o 
  -2   3   4      905.16      911.12      2.55 o 
  -1   3   4       85.63       96.11      0.47 o 
   0   3   4        4.75        5.07      0.24 o 
   1   3   4      489.91      510.95      2.20 o 
   2   3   4     1270.07     1358.62      6.17 o 
   3   3   4       25.96       31.54      0.50 o 
   4   3   4        2.73        1.95      0.38 o 
   5   3   4       12.84       10.08      0.63 o 
   6   3   4       49.84       50.61      1.66 o 
   7   3   4        6.78        5.85      1.12 o 
   8   3   4        0.01       -1.44      1.63 o 
  -9   4   4       34.29       34.40      1.17 o 
  -8   4   4        0.12        0.30      0.68 o 
  -7   4   4       83.04       70.51      1.08 o 
  -6   4   4       44.30       29.89      0.49 o 
  -5   4   4       34.74       37.97      0.48 o 
  -4   4   4       63.16       64.61      0.51 o 
  -3   4   4     1235.14     1352.27      3.40 o 
  -2   4   4        2.91        4.92      0.26 o 
  -1   4   4       88.72       90.35      0.51 o 
   0   4   4      131.13      124.14      0.70 o 
   1   4   4      793.66      834.75      6.13 o 
   2   4   4        0.10        0.32      0.42 o 
   3   4   4        2.09        0.75      0.47 o 
   4   4   4        2.08        1.69      0.39 o 
   5   4   4        0.06        1.02      0.95 o 
   6   4   4        1.56        1.95      1.03 o 
   7   4   4       19.83       20.40      1.24 o 
   8   4   4        6.57        7.61      1.72 o 
  -9   5   4        4.73        5.63      0.99 o 
  -8   5   4        0.04       -0.25      0.69 o 
  -7   5   4        0.30        1.01      0.58 o 
  -6   5   4        1.86        1.61      0.36 o 
  -5   5   4       62.63       69.16      0.78 o 
  -4   5   4        2.37        1.67      0.30 o 
  -3   5   4       14.33        9.02      0.29 o 
  -2   5   4       67.16       70.35      0.60 o 
  -1   5   4      141.74      140.32      0.84 o 
   0   5   4      235.64      228.30      0.98 o 
   1   5   4        1.49        2.44      0.39 o 
   2   5   4       65.84       70.20      0.83 o 
   3   5   4      254.26      272.67      4.48 o 
   4   5   4        0.06        0.23      0.51 o 
   5   5   4       51.95       48.02      1.55 o 
   6   5   4        5.54        5.96      0.99 o 
   7   5   4        4.15        5.02      1.04 o 
   8   5   4        0.38       -0.38      2.43 o 
  -9   6   4        8.10       10.39      1.33 o 
  -8   6   4        3.41        2.38      0.98 o 
  -7   6   4       59.54       61.75      1.18 o 
  -6   6   4       37.83       27.26      0.61 o 
  -5   6   4        6.73        6.57      0.48 o 
  -4   6   4       55.46       52.67      0.64 o 
  -3   6   4        0.01        0.34      0.19 o 
  -2   6   4      386.42      400.40      1.60 o 
  -1   6   4       31.78       36.50      0.57 o 
   0   6   4      697.65      684.19      3.24 o 
   1   6   4        2.58        1.26      0.35 o 
   2   6   4      550.93      571.02      2.23 o 
   3   6   4       64.66       69.64      1.29 o 
   4   6   4       44.62       43.80      1.36 o 
   5   6   4        0.34        1.14      0.96 o 
   6   6   4        0.00        0.15      1.04 o 
   7   6   4        1.03        0.57      1.05 o 
   8   6   4        0.90        1.07      2.28 o 
  -9   7   4       11.46        9.82      2.60 o 
  -8   7   4        8.51        9.45      1.33 o 
  -7   7   4       17.12       18.58      1.51 o 
  -6   7   4       14.90       13.64      0.57 o 
  -5   7   4       72.69       69.69      0.90 o 
  -4   7   4       87.38       80.76      0.97 o 
  -3   7   4       24.82       22.57      0.44 o 
  -2   7   4      218.99      221.65      1.04 o 
  -1   7   4      130.97      141.30      0.93 o 
   0   7   4        5.45        5.48      0.34 o 
   1   7   4       80.47       87.69      0.84 o 
   2   7   4        0.17        1.28      0.49 o 
   3   7   4       30.58       26.76      0.80 o 
   4   7   4        4.44        3.32      0.61 o 
   5   7   4        0.57        0.62      0.97 o 
   6   7   4       34.39       37.30      1.60 o 
   7   7   4        2.39        2.40      1.62 o 
  -8   8   4        2.65        3.15      1.25 o 
  -7   8   4        3.80        3.14      1.02 o 
  -6   8   4       43.31       41.98      1.22 o 
  -5   8   4       57.68       45.57      1.02 o 
  -4   8   4       20.39       17.46      0.62 o 
  -3   8   4       97.17       94.35      1.09 o 
  -2   8   4      168.13      162.45      1.19 o 
  -1   8   4        0.54        0.20      0.36 o 
   0   8   4      102.17       95.36      0.98 o 
   1   8   4       52.08       52.57      0.76 o 
   2   8   4       74.56       68.31      1.40 o 
   3   8   4       43.08       43.50      0.95 o 
   4   8   4        1.27        1.03      0.80 o 
   5   8   4       25.57       25.22      1.22 o 
   6   8   4        4.65        3.70      0.99 o 
   7   8   4        0.48       -0.82      2.59 o 
  -8   9   4        0.31        0.54      1.25 o 
  -7   9   4        2.97        4.05      1.12 o 
  -6   9   4        2.39        2.12      0.68 o 
  -5   9   4       55.04       52.67      1.54 o 
  -4   9   4       20.09       19.05      0.67 o 
  -3   9   4       35.68       33.21      0.65 o 
  -2   9   4      176.38      172.68      1.79 o 
  -1   9   4      241.60      247.35      1.63 o 
   0   9   4       30.60       30.41      0.66 o 
   1   9   4        0.03        0.03      0.44 o 
   2   9   4       25.91       23.28      0.91 o 
   3   9   4       13.36       11.73      0.91 o 
   4   9   4        0.00        0.71      0.80 o 
   5   9   4        0.96        1.26      0.89 o 
   6   9   4        0.12        0.34      1.56 o 
  -8  10   4        0.02       -0.80      2.10 o 
  -7  10   4        1.90        2.76      1.09 o 
  -6  10   4        5.90        4.90      0.95 o 
  -5  10   4       16.26       17.09      0.87 o 
  -4  10   4        5.14        4.64      0.57 o 
  -3  10   4      118.86      121.30      1.49 o 
  -2  10   4       27.61       25.55      0.72 o 
  -1  10   4        1.47        1.88      0.40 o 
   0  10   4        0.48        0.15      0.38 o 
   1  10   4        8.05        6.21      0.55 o 
   2  10   4       31.63       28.42      1.02 o 
   3  10   4        2.79        3.40      0.80 o 
   4  10   4        0.24        0.20      0.91 o 
   5  10   4       21.57       22.47      1.31 o 
   6  10   4        0.48       -0.36      2.05 o 
  -7  11   4        7.90        8.08      2.56 o 
  -6  11   4        0.70        0.27      1.08 o 
  -5  11   4       30.84       30.08      1.24 o 
  -4  11   4        0.54        0.35      0.72 o 
  -3  11   4       17.81       16.07      1.01 o 
  -2  11   4       42.97       41.22      1.19 o 
  -1  11   4        0.07        0.29      0.73 o 
   0  11   4       14.73       15.64      1.14 o 
   1  11   4       19.88       17.93      0.85 o 
   2  11   4        1.03        1.14      0.74 o 
   3  11   4        2.80        3.77      0.82 o 
   4  11   4       20.55       19.97      1.23 o 
   5  11   4        1.23        1.07      1.45 o 
   6  11   4        3.36        2.12      2.25 o 
  -6  12   4        0.75       -0.06      2.25 o 
  -5  12   4       14.20       14.56      1.34 o 
  -4  12   4        2.78        3.34      0.89 o 
  -3  12   4       66.83       66.27      1.58 o 
  -2  12   4        3.66        3.20      0.94 o 
  -1  12   4       78.50       78.81      1.56 o 
   0  12   4        1.47        2.52      1.01 o 
   1  12   4        7.99        9.25      1.02 o 
   2  12   4        2.44        2.54      0.93 o 
   3  12   4        8.62        9.46      1.13 o 
   4  12   4        5.70        5.88      1.44 o 
  -5  13   4        0.99       -1.15      1.51 o 
  -4  13   4        1.52        2.07      1.14 o 
  -3  13   4        3.83        5.25      0.97 o 
  -2  13   4        0.38        0.92      0.91 o 
  -1  13   4        3.37        4.06      0.88 o 
   0  13   4        2.40        2.35      1.03 o 
   1  13   4       22.09       22.05      1.28 o 
   2  13   4       11.58       10.96      1.14 o 
   3  13   4        2.11        2.86      1.25 o 
  -4  14   4        0.42        1.61      2.07 o 
  -3  14   4        8.11        6.23      1.34 o 
  -2  14   4        7.02        6.24      1.18 o 
  -1  14   4        2.03        1.12      1.07 o 
   0  14   4        4.17        7.61      1.21 o 
   1  14   4        0.03       -0.14      1.16 o 
   2  14   4        0.01       -0.34      1.66 o 
  -2  15   4        4.62        4.23      1.62 o 
  -1  15   4        0.68        0.79      3.12 o 
   0  15   4        1.95        1.23      2.46 o 
   1  15   4        0.02        2.76      2.25 o 
  -9   0   5       25.48       26.30      2.00 o 
  -7   0   5       12.58       14.75      0.63 o 
  -5   0   5      420.15      447.21      1.84 o 
  -3   0   5      289.33      271.36      1.20 o 
  -1   0   5      790.35      795.92      4.51 o 
   1   0   5      687.97      692.82      2.44 o 
   3   0   5       57.05       64.00      1.18 o 
   5   0   5        2.44        1.97      1.35 o 
   7   0   5       42.93       39.21      3.40 o 
 -10   1   5        9.41        9.54      1.51 o 
  -9   1   5        9.46       11.55      1.19 o 
  -8   1   5       12.73        9.29      0.67 o 
  -7   1   5       95.57       87.17      0.98 o 
  -6   1   5      132.86      120.91      0.86 o 
  -5   1   5      695.34      661.16      2.59 o 
  -4   1   5        0.90        0.36      0.18 o 
  -3   1   5      225.75      245.33      0.74 o 
  -2   1   5       57.12       48.68      0.36 o 
  -1   1   5        0.61        1.02      0.20 o 
   0   1   5       25.32       24.02      0.31 o 
   1   1   5      307.13      298.02      1.54 o 
   2   1   5      332.10      339.63      2.33 o 
   3   1   5      252.96      278.26      3.72 o 
   4   1   5       14.68       13.82      1.68 o 
   5   1   5        0.01        0.42      0.92 o 
   6   1   5       18.85       17.75      1.31 o 
   7   1   5        6.73        7.16      1.34 o 
   8   1   5        0.11       -0.88      1.58 o 
 -10   2   5        2.94        3.04      1.54 o 
  -9   2   5        0.72        1.09      0.75 o 
  -8   2   5        0.91        0.96      0.59 o 
  -7   2   5        0.65        1.84      0.46 o 
  -6   2   5      258.21      259.58      1.62 o 
  -5   2   5      192.65      173.21      1.74 o 
  -4   2   5       10.24       10.53      0.28 o 
  -3   2   5      184.34      199.40      0.75 o 
  -2   2   5      230.81      250.89      1.51 o 
  -1   2   5        0.00        0.21      0.17 o 
   0   2   5        6.99        8.01      0.25 o 
   1   2   5      167.72      181.33      0.95 o 
   2   2   5       16.23       18.38      0.44 o 
   3   2   5      183.93      201.34      3.03 o 
   4   2   5       21.22       21.81      0.78 o 
   5   2   5       12.75       11.46      1.13 o 
   6   2   5        0.26        0.96      1.04 o 
   7   2   5        8.57        7.16      1.32 o 
   8   2   5        0.19       -0.24      1.60 o 
 -10   3   5       10.05       11.18      1.73 o 
  -9   3   5       13.22       15.84      0.95 o 
  -8   3   5        4.49        6.49      0.77 o 
  -7   3   5       42.63       38.07      1.02 o 
  -6   3   5       24.18       26.16      0.43 o 
  -5   3   5        0.93        0.32      0.18 o 
  -4   3   5        0.04        0.34      0.18 o 
  -3   3   5      733.73      748.10      1.82 o 
  -2   3   5      228.68      227.83      1.00 o 
  -1   3   5      186.59      175.71      0.65 o 
   0   3   5       19.27       17.71      0.29 o 
   1   3   5      734.94      729.30      2.14 o 
   2   3   5       13.77       17.41      0.42 o 
   3   3   5        8.92        5.75      0.39 o 
   4   3   5       11.91       11.74      0.55 o 
   5   3   5       10.26        9.86      1.13 o 
   6   3   5        5.22        4.13      1.15 o 
   7   3   5        1.87        4.00      1.22 o 
 -10   4   5       14.22       11.10      2.68 o 
  -9   4   5       25.18       27.52      1.04 o 
  -8   4   5        1.67        2.74      0.69 o 
  -7   4   5       11.85        8.94      0.68 o 
  -6   4   5      386.70      392.42      1.59 o 
  -5   4   5      203.09      187.93      1.60 o 
  -4   4   5      110.38      103.17      0.69 o 
  -3   4   5        0.01        2.45      0.27 o 
  -2   4   5       11.56       11.74      0.28 o 
  -1   4   5      211.43      200.12      0.79 o 
   0   4   5       86.52       87.44      0.60 o 
   1   4   5        0.97        1.74      0.23 o 
   2   4   5       47.71       50.05      0.69 o 
   3   4   5       71.57       69.38      1.03 o 
   4   4   5        6.13        4.71      0.48 o 
   5   4   5        0.04        0.81      1.01 o 
   6   4   5        3.00        2.76      1.15 o 
   7   4   5       16.36       15.07      1.24 o 
  -9   5   5        1.12        2.93      0.95 o 
  -8   5   5        0.22        0.83      0.69 o 
  -7   5   5        2.39        2.66      0.59 o 
  -6   5   5       18.86       17.61      0.50 o 
  -5   5   5       26.03       30.22      0.53 o 
  -4   5   5       80.91       79.02      0.62 o 
  -3   5   5       25.15       28.21      0.34 o 
  -2   5   5      102.94      101.51      0.58 o 
  -1   5   5      265.70      262.27      1.49 o 
   0   5   5       17.29       19.27      0.43 o 
   1   5   5       24.42       24.70      0.43 o 
   2   5   5      226.52      231.73      1.49 o 
   3   5   5        6.76        6.11      0.69 o 
   4   5   5        0.27        0.00      0.50 o 
   5   5   5        3.67        3.34      1.09 o 
   6   5   5        0.39        1.07      1.04 o 
   7   5   5        3.56        5.79      1.75 o 
  -9   6   5        6.24        9.32      1.36 o 
  -8   6   5        4.70        6.07      1.05 o 
  -7   6   5       33.13       37.22      1.00 o 
  -6   6   5       68.21       51.08      0.81 o 
  -5   6   5      166.26      163.08      1.22 o 
  -4   6   5        1.13        0.34      0.29 o 
  -3   6   5      107.85       92.48      0.76 o 
  -2   6   5       16.19       19.98      0.31 o 
  -1   6   5      197.90      186.79      0.90 o 
   0   6   5       14.37       12.63      0.40 o 
   1   6   5       98.39       95.07      0.90 o 
   2   6   5       74.99       81.83      1.16 o 
   3   6   5      187.38      182.59      1.66 o 
   4   6   5        6.81        6.87      0.73 o 
   5   6   5        6.90        6.71      0.97 o 
   6   6   5        1.87        2.45      1.16 o 
   7   6   5        8.00       10.21      2.70 o 
  -9   7   5       17.31       18.95      1.59 o 
  -8   7   5       19.29       16.28      1.29 o 
  -7   7   5       22.23       20.25      1.04 o 
  -6   7   5        4.16        4.22      0.63 o 
  -5   7   5       11.14       10.56      0.61 o 
  -4   7   5       72.94       69.84      0.73 o 
  -3   7   5        0.39        1.08      0.31 o 
  -2   7   5        4.66        5.87      0.42 o 
  -1   7   5      495.43      494.09      1.47 o 
   0   7   5       57.58       54.89      0.80 o 
   1   7   5       35.21       36.29      0.94 o 
   2   7   5        3.02        0.96      0.66 o 
   3   7   5        8.07        8.26      0.62 o 
   4   7   5       13.45       13.77      0.78 o 
   5   7   5       23.62       21.66      1.30 o 
   6   7   5        0.55        0.46      1.16 o 
  -9   8   5       13.49       14.13      3.06 o 
  -8   8   5        0.98        1.12      1.19 o 
  -7   8   5        1.96        0.74      0.84 o 
  -6   8   5        0.05        0.61      0.65 o 
  -5   8   5       76.20       80.99      1.25 o 
  -4   8   5      107.57      109.72      0.98 o 
  -3   8   5      390.64      385.95      2.58 o 
  -2   8   5        9.76       11.36      0.53 o 
  -1   8   5        0.09        0.35      0.33 o 
   0   8   5        2.93        3.74      0.45 o 
   1   8   5        0.12        0.29      0.55 o 
   2   8   5        3.40        1.78      0.67 o 
   3   8   5       37.36       30.08      1.13 o 
   4   8   5       32.95       32.97      1.05 o 
   5   8   5        1.93        1.59      0.97 o 
   6   8   5        8.34        9.11      1.27 o 
  -8   9   5        9.57        9.89      1.49 o 
  -7   9   5        0.02       -0.25      0.86 o 
  -6   9   5       15.81       14.92      1.00 o 
  -5   9   5        5.90        6.48      0.66 o 
  -4   9   5        8.73        9.87      0.64 o 
  -3   9   5       13.00       13.92      0.55 o 
  -2   9   5      276.42      273.09      1.68 o 
  -1   9   5      234.72      228.72      3.30 o 
   0   9   5       10.50        8.55      0.50 o 
   1   9   5      120.50      118.43      1.45 o 
   2   9   5       70.00       67.01      1.29 o 
   3   9   5       11.42       12.30      0.98 o 
   4   9   5        0.00        0.28      0.87 o 
   5   9   5        0.78        1.32      0.93 o 
   6   9   5        9.97        9.97      2.51 o 
  -7  10   5       24.75       30.99      1.88 o 
  -6  10   5       28.76       29.46      1.53 o 
  -5  10   5       71.66       74.40      1.39 o 
  -4  10   5        5.65        5.12      0.63 o 
  -3  10   5        2.29        2.06      0.69 o 
  -2  10   5       10.69        8.94      0.57 o 
  -1  10   5        8.53        7.93      0.51 o 
   0  10   5        4.79        5.05      0.58 o 
   1  10   5       52.64       47.80      1.11 o 
   2  10   5        5.93        7.83      0.81 o 
   3  10   5        1.93        3.71      0.92 o 
   4  10   5        6.20        4.55      0.99 o 
   5  10   5        0.19        0.56      1.15 o 
  -6  11   5       24.60       29.09      1.96 o 
  -5  11   5        1.51        2.06      0.98 o 
  -4  11   5        1.82        1.60      0.74 o 
  -3  11   5        1.44        1.49      0.71 o 
  -2  11   5        0.32        0.17      0.73 o 
  -1  11   5        0.78        0.95      0.76 o 
   0  11   5        2.55        2.54      0.85 o 
   1  11   5        2.12        1.60      0.89 o 
   2  11   5        4.28        3.82      0.78 o 
   3  11   5       27.76       23.41      1.21 o 
   4  11   5       10.41       10.06      1.12 o 
   5  11   5        0.10        1.88      1.98 o 
  -5  12   5        0.71        0.43      1.09 o 
  -4  12   5       11.92       12.53      1.22 o 
  -3  12   5        0.50        0.49      0.82 o 
  -2  12   5       79.85       84.58      1.61 o 
  -1  12   5       17.16       16.10      0.95 o 
   0  12   5        0.40        0.51      0.90 o 
   1  12   5        3.03        3.07      0.96 o 
   2  12   5       10.62       11.81      1.15 o 
   3  12   5        8.25        7.74      1.50 o 
   4  12   5        0.40        3.12      2.04 o 
  -5  13   5        0.12       -1.59      1.59 o 
  -4  13   5        8.73        9.79      1.42 o 
  -3  13   5       29.47       33.55      1.63 o 
  -2  13   5        2.08        2.26      0.94 o 
  -1  13   5        0.00        0.71      0.76 o 
   0  13   5        3.10        3.55      1.00 o 
   1  13   5        2.86        2.87      1.00 o 
   2  13   5        4.10        3.30      1.37 o 
   3  13   5        5.73        5.15      2.51 o 
  -4  14   5        1.61        3.42      1.64 o 
  -3  14   5        0.52        0.96      1.56 o 
  -2  14   5       23.51       20.34      2.05 o 
  -1  14   5        0.04        0.15      1.04 o 
   0  14   5       31.03       36.78      1.99 o 
   1  14   5        1.50       -0.09      1.33 o 
   2  14   5        1.26       -0.15      2.37 o 
  -2  15   5        5.79        5.84      2.61 o 
   0  15   5        1.32        2.08      2.35 o 
 -10   0   6       12.31       16.53      2.77 o 
  -8   0   6       18.49       19.18      1.79 o 
  -6   0   6      178.21      179.19      1.62 o 
  -4   0   6      668.78      666.09      3.77 o 
  -2   0   6      505.76      579.35      1.95 o 
   0   0   6      118.15      136.76      1.03 o 
   2   0   6      107.57      110.72      1.22 o 
   4   0   6       30.22       25.39      1.43 o 
   6   0   6       38.72       36.45      2.29 o 
 -10   1   6        5.14        5.90      2.29 o 
  -9   1   6        0.97        2.02      1.07 o 
  -8   1   6       75.11       87.34      1.45 o 
  -7   1   6       35.54       35.37      0.68 o 
  -6   1   6      621.57      608.03      2.79 o 
  -5   1   6       14.37       15.71      0.41 o 
  -4   1   6       17.66       18.93      0.31 o 
  -3   1   6      116.29      117.49      0.54 o 
  -2   1   6       32.90       40.81      0.40 o 
  -1   1   6        8.22       10.77      0.26 o 
   0   1   6       38.33       36.63      0.41 o 
   1   1   6       35.57       35.12      0.44 o 
   2   1   6      171.28      165.60      1.77 o 
   3   1   6       39.08       35.34      1.07 o 
   4   1   6       33.92       34.52      1.03 o 
   5   1   6        1.09        1.57      1.01 o 
   6   1   6        5.81        6.43      1.15 o 
   7   1   6        0.08        1.59      1.79 o 
 -10   2   6        2.22       -0.69      2.07 o 
  -9   2   6       12.71       13.89      1.11 o 
  -8   2   6        2.94        4.35      0.74 o 
  -7   2   6       32.56       32.79      0.81 o 
  -6   2   6      209.61      205.83      1.32 o 
  -5   2   6       90.00       80.57      0.83 o 
  -4   2   6       18.31       20.35      0.32 o 
  -3   2   6      114.38      130.79      0.54 o 
  -2   2   6       37.75       45.49      0.38 o 
  -1   2   6      211.83      205.42      0.77 o 
   0   2   6       18.03       17.17      0.32 o 
   1   2   6      134.67      127.46      0.82 o 
   2   2   6      121.27      128.93      1.08 o 
   3   2   6       14.85       16.64      0.83 o 
   4   2   6        6.93        7.69      0.69 o 
   5   2   6        1.30        2.39      1.00 o 
   6   2   6       11.18       10.71      1.36 o 
   7   2   6        0.00        0.97      1.79 o 
 -10   3   6        0.43        2.09      2.25 o 
  -9   3   6       11.48       10.54      0.96 o 
  -8   3   6       32.83       35.31      1.03 o 
  -7   3   6        4.55        5.79      0.60 o 
  -6   3   6       17.45       12.27      0.33 o 
  -5   3   6       60.54       54.59      0.61 o 
  -4   3   6        0.39        1.25      0.24 o 
  -3   3   6        2.41        2.70      0.24 o 
  -2   3   6      488.41      478.05      1.48 o 
  -1   3   6      182.57      184.67      0.71 o 
   0   3   6        3.62        2.96      0.24 o 
   1   3   6       87.17       80.25      0.66 o 
   2   3   6        6.63        7.65      0.44 o 
   3   3   6        4.24        4.91      0.49 o 
   4   3   6       12.21       12.01      0.64 o 
   5   3   6        3.41        2.70      1.04 o 
   6   3   6        0.07        1.06      1.15 o 
   7   3   6       19.99       20.15      2.74 o 
 -10   4   6       20.18       23.47      2.80 o 
  -9   4   6       12.63       15.23      1.16 o 
  -8   4   6        5.86        6.31      0.71 o 
  -7   4   6       54.44       52.93      1.05 o 
  -6   4   6       85.38       79.52      0.87 o 
  -5   4   6       12.70       11.61      0.36 o 
  -4   4   6       74.30       64.98      0.71 o 
  -3   4   6      126.21      120.63      0.79 o 
  -2   4   6       70.35       55.63      0.45 o 
  -1   4   6        7.87        9.08      0.28 o 
   0   4   6       20.30       17.53      0.35 o 
   1   4   6        0.62        0.48      0.26 o 
   2   4   6       62.62       58.38      0.78 o 
   3   4   6        2.56        3.38      0.50 o 
   4   4   6        0.09        0.09      0.70 o 
   5   4   6        3.34        2.94      1.09 o 
   6   4   6        9.34        8.36      1.26 o 
  -9   5   6        4.93        3.59      1.22 o 
  -8   5   6        2.17        1.77      0.71 o 
  -7   5   6        1.50        2.83      0.59 o 
  -6   5   6        6.44        4.26      0.45 o 
  -5   5   6        1.01        0.43      0.37 o 
  -4   5   6      106.51       95.91      0.87 o 
  -3   5   6       30.79       28.62      0.38 o 
  -2   5   6      587.14      597.06      1.57 o 
  -1   5   6      182.11      174.34      0.93 o 
   0   5   6        1.55        1.10      0.31 o 
   1   5   6       29.51       31.28      0.56 o 
   2   5   6      114.76      115.04      1.36 o 
   3   5   6       87.21       89.05      1.46 o 
   4   5   6       11.47       13.47      1.16 o 
   5   5   6       13.95       15.16      1.35 o 
   6   5   6        0.37        0.49      1.17 o 
  -9   6   6        2.69        3.35      2.52 o 
  -8   6   6        1.41        1.99      0.98 o 
  -7   6   6       17.15       17.30      1.11 o 
  -6   6   6        1.77        2.44      0.58 o 
  -5   6   6       86.98       75.18      0.99 o 
  -4   6   6      176.09      160.47      1.04 o 
  -3   6   6       23.23       26.05      0.39 o 
  -2   6   6       20.15       26.70      0.42 o 
  -1   6   6       33.82       33.72      0.55 o 
   0   6   6       19.84       19.01      0.61 o 
   1   6   6       24.29       26.26      0.57 o 
   2   6   6       61.34       55.75      1.03 o 
   3   6   6        4.92        5.10      0.77 o 
   4   6   6       22.89       20.69      1.31 o 
   5   6   6        0.62        1.22      1.10 o 
   6   6   6        7.34        7.70      1.30 o 
  -9   7   6        0.26       -1.57      1.57 o 
  -8   7   6       12.50       12.99      1.19 o 
  -7   7   6        0.65        0.83      0.72 o 
  -6   7   6       11.47       11.43      0.92 o 
  -5   7   6      267.28      237.93      1.92 o 
  -4   7   6      136.06      121.53      0.89 o 
  -3   7   6        0.07        0.21      0.34 o 
  -2   7   6      393.10      399.91      2.83 o 
  -1   7   6       14.08       13.17      0.53 o 
   0   7   6       37.85       36.07      0.86 o 
   1   7   6      129.62      132.68      1.56 o 
   2   7   6       28.06       28.72      0.92 o 
   3   7   6       39.60       38.89      1.21 o 
   4   7   6       11.82       11.94      1.21 o 
   5   7   6        5.56        5.41      1.14 o 
   6   7   6        3.45        3.56      1.69 o 
  -8   8   6        3.99        5.67      1.09 o 
  -7   8   6        0.97        1.94      0.76 o 
  -6   8   6        3.23        3.57      0.82 o 
  -5   8   6       26.26       24.52      0.99 o 
  -4   8   6       86.26       82.29      0.93 o 
  -3   8   6       28.51       27.29      0.52 o 
  -2   8   6       10.20       12.17      0.51 o 
  -1   8   6        1.32        1.32      0.32 o 
   0   8   6      190.23      197.40      1.44 o 
   1   8   6        0.06        0.63      0.57 o 
   2   8   6       46.10       40.30      1.06 o 
   3   8   6       15.74       15.30      0.89 o 
   4   8   6        7.45        6.90      1.00 o 
   5   8   6        0.03        0.28      0.96 o 
   6   8   6        0.25        1.25      2.26 o 
  -8   9   6        2.03        1.04      1.64 o 
  -7   9   6        0.01       -0.09      0.90 o 
  -6   9   6        5.91        6.83      0.88 o 
  -5   9   6        7.41        6.26      0.79 o 
  -4   9   6        1.25        2.87      0.54 o 
  -3   9   6       43.05       42.13      0.72 o 
  -2   9   6       32.02       34.01      0.71 o 
  -1   9   6       16.11       17.09      0.68 o 
   0   9   6        0.61        1.63      0.53 o 
   1   9   6       17.13       14.85      0.75 o 
   2   9   6        3.58        4.94      0.71 o 
   3   9   6       19.98       19.66      0.97 o 
   4   9   6       10.82       10.44      1.06 o 
   5   9   6        7.62        6.39      1.39 o 
  -7  10   6        0.46       -0.72      1.59 o 
  -6  10   6        2.44        2.43      1.04 o 
  -5  10   6        5.75        5.12      0.86 o 
  -4  10   6       35.34       36.07      1.07 o 
  -3  10   6        0.31        0.45      0.55 o 
  -2  10   6       35.84       34.22      0.84 o 
  -1  10   6       26.75       31.19      1.42 o 
   0  10   6        5.84        8.97      0.92 o 
   1  10   6        0.00        0.27      0.64 o 
   2  10   6        2.16        1.77      0.66 o 
   3  10   6        0.04        0.43      0.72 o 
   4  10   6        0.01       -0.74      1.01 o 
   5  10   6        2.49        1.13      1.54 o 
  -6  11   6       14.85       15.48      1.90 o 
  -5  11   6        0.37       -0.59      1.12 o 
  -4  11   6        0.06        0.87      0.89 o 
  -3  11   6       10.06        8.47      0.97 o 
  -2  11   6        5.21        3.87      0.71 o 
  -1  11   6        8.88        6.67      0.85 o 
   0  11   6        9.28       10.43      1.01 o 
   1  11   6        0.97        0.72      0.88 o 
   2  11   6        0.07        1.23      0.96 o 
   3  11   6       22.54       20.65      1.51 o 
   4  11   6        0.42        0.54      1.64 o 
  -5  12   6        0.84        1.24      1.21 o 
  -4  12   6        0.09        0.36      0.94 o 
  -3  12   6        1.35        1.78      0.95 o 
  -2  12   6        0.05        0.87      0.73 o 
  -1  12   6       20.17       24.59      1.11 o 
   0  12   6        1.22        0.82      0.87 o 
   1  12   6        0.00        0.07      0.96 o 
   2  12   6       13.48       11.92      1.32 o 
   3  12   6        1.89        0.49      1.36 o 
  -5  13   6        4.56        7.58      2.54 o 
  -4  13   6        2.86        2.63      1.27 o 
  -3  13   6        0.00        0.20      1.30 o 
  -2  13   6        4.46        4.20      0.96 o 
  -1  13   6        3.63        3.34      0.89 o 
   0  13   6        0.09        0.19      0.97 o 
   1  13   6        3.65        4.11      1.26 o 
   2  13   6        0.27        0.33      1.30 o 
  -3  14   6       10.17       11.49      1.81 o 
  -2  14   6        0.02       -0.70      2.45 o 
  -1  14   6       18.82       19.16      2.98 o 
   0  14   6        0.34        2.00      2.90 o 
   1  14   6        2.90        3.97      2.39 o 
  -9   0   7       20.40       22.52      2.43 o 
  -7   0   7       47.14       42.55      1.64 o 
  -5   0   7     1558.77     1513.65      6.93 o 
  -3   0   7       32.18       31.53      0.42 o 
  -1   0   7      160.60      161.24      1.09 o 
   1   0   7       29.02       28.82      0.70 o 
   3   0   7      156.95      152.57      4.21 o 
   5   0   7        7.79        9.28      1.82 o 
 -10   1   7       13.23       13.51      2.70 o 
  -9   1   7       18.15       20.91      1.40 o 
  -8   1   7        1.59        3.01      0.91 o 
  -7   1   7        9.32       10.18      0.59 o 
  -6   1   7        2.54        2.11      0.41 o 
  -5   1   7        4.22        2.90      0.34 o 
  -4   1   7        4.95        4.94      0.23 o 
  -3   1   7       40.94       40.27      0.46 o 
  -2   1   7       60.93       47.92      0.45 o 
  -1   1   7      101.50      119.02      0.63 o 
   0   1   7       55.31       51.89      0.50 o 
   1   1   7        3.07        3.57      0.37 o 
   2   1   7        3.79        3.59      0.58 o 
   3   1   7       71.66       72.08      1.13 o 
   4   1   7        0.82        1.27      1.01 o 
   5   1   7        0.19        0.20      1.05 o 
   6   1   7        0.61        0.61      1.12 o 
  -9   2   7       16.31       20.30      1.09 o 
  -8   2   7        0.14       -0.19      0.73 o 
  -7   2   7        1.99        3.97      0.56 o 
  -6   2   7       21.99       21.72      0.60 o 
  -5   2   7       33.97       32.65      0.46 o 
  -4   2   7      579.48      541.41      1.58 o 
  -3   2   7       67.84       63.98      0.52 o 
  -2   2   7      120.69      119.13      0.70 o 
  -1   2   7       63.23       71.26      0.53 o 
   0   2   7       30.74       32.18      0.44 o 
   1   2   7       19.17       18.66      0.49 o 
   2   2   7      117.90      112.55      1.13 o 
   3   2   7        3.94        3.49      0.60 o 
   4   2   7       34.09       36.04      1.58 o 
   5   2   7        9.41       10.51      1.27 o 
   6   2   7        0.03       -0.85      1.18 o 
  -9   3   7       48.96       54.83      1.61 o 
  -8   3   7        2.61        2.74      0.76 o 
  -7   3   7        0.95        0.41      0.52 o 
  -6   3   7        0.62        0.04      0.19 o 
  -5   3   7      234.48      226.27      1.06 o 
  -4   3   7      179.67      164.16      0.82 o 
  -3   3   7        3.49        4.06      0.34 o 
  -2   3   7      115.74      120.05      0.62 o 
  -1   3   7        4.94        4.71      0.25 o 
   0   3   7       49.88       54.55      0.55 o 
   1   3   7        0.75        1.59      0.35 o 
   2   3   7       14.61       15.01      0.56 o 
   3   3   7       36.81       41.68      1.22 o 
   4   3   7       55.18       54.60      1.32 o 
   5   3   7        0.25        1.51      1.09 o 
   6   3   7        2.19        1.08      1.40 o 
  -9   4   7        5.57        6.64      1.32 o 
  -8   4   7        2.08        1.52      0.69 o 
  -7   4   7        3.32        2.97      0.58 o 
  -6   4   7       92.57       99.35      0.92 o 
  -5   4   7        7.10        8.98      0.36 o 
  -4   4   7       17.28       19.27      0.42 o 
  -3   4   7        1.41        1.06      0.30 o 
  -2   4   7        0.15        0.36      0.21 o 
  -1   4   7        1.39        2.44      0.28 o 
   0   4   7      231.90      236.93      1.07 o 
   1   4   7       17.36       16.03      0.47 o 
   2   4   7       26.90       26.29      0.65 o 
   3   4   7        7.66        9.89      0.63 o 
   4   4   7        3.01        5.18      1.13 o 
   5   4   7        0.79        1.18      1.16 o 
  -9   5   7        3.87        3.99      1.61 o 
  -8   5   7        9.55       11.34      0.88 o 
  -7   5   7        0.44        1.14      0.62 o 
  -6   5   7       10.61       10.78      0.66 o 
  -5   5   7        0.04        0.71      0.39 o 
  -4   5   7        8.55        6.29      0.36 o 
  -3   5   7       41.70       32.38      0.55 o 
  -2   5   7        0.01        0.50      0.27 o 
  -1   5   7        7.59        6.60      0.37 o 
   0   5   7        1.26        0.51      0.42 o 
   1   5   7        0.66        0.31      0.37 o 
   2   5   7       90.71       88.92      2.45 o 
   3   5   7        5.04        3.63      0.76 o 
   4   5   7        2.99        4.08      1.01 o 
   5   5   7        0.70       -0.90      1.16 o 
   6   5   7        0.54        0.16      2.39 o 
  -9   6   7        0.55        1.71      1.46 o 
  -8   6   7        3.42        3.73      0.90 o 
  -7   6   7        8.76       10.34      0.85 o 
  -6   6   7       36.24       32.81      0.95 o 
  -5   6   7        0.57        0.76      0.49 o 
  -4   6   7        1.07        0.33      0.29 o 
  -3   6   7       13.20       11.15      0.33 o 
  -2   6   7       10.71        8.88      0.37 o 
  -1   6   7      117.79      105.56      0.90 o 
   0   6   7      102.09      101.44      1.01 o 
   1   6   7       32.83       31.76      0.68 o 
   2   6   7        0.02        0.22      0.68 o 
   3   6   7       63.65       58.26      1.39 o 
   4   6   7        1.81        2.32      1.05 o 
   5   6   7        0.56        1.28      1.15 o 
   6   6   7        2.00        1.59      2.27 o 
  -9   7   7       17.42       22.97      2.94 o 
  -8   7   7        0.43        0.91      0.97 o 
  -7   7   7        0.47        1.81      0.78 o 
  -6   7   7        2.13        1.30      0.63 o 
  -5   7   7        0.21       -0.02      0.64 o 
  -4   7   7      216.75      209.92      1.43 o 
  -3   7   7       32.36       31.89      0.57 o 
  -2   7   7      195.13      198.78      1.05 o 
  -1   7   7      100.92      101.80      0.99 o 
   0   7   7       48.28       44.96      0.86 o 
   1   7   7        1.30        1.83      0.50 o 
   2   7   7       47.08       46.22      1.30 o 
   3   7   7        3.15        1.48      0.80 o 
   4   7   7        2.18        3.29      1.05 o 
   5   7   7        0.02        0.30      1.18 o 
  -8   8   7       18.03       21.42      1.51 o 
  -7   8   7       32.01       32.46      1.17 o 
  -6   8   7       10.66       10.81      0.82 o 
  -5   8   7        0.37        0.51      0.67 o 
  -4   8   7       86.26       83.33      1.12 o 
  -3   8   7       10.84        9.53      0.46 o 
  -2   8   7        3.55        4.15      0.44 o 
  -1   8   7      208.29      215.93      2.60 o 
   0   8   7        2.76        4.43      0.71 o 
   1   8   7        4.95        6.64      0.58 o 
   2   8   7       14.83       13.39      0.98 o 
   3   8   7        8.95        9.36      1.16 o 
   4   8   7       13.31       12.39      1.13 o 
   5   8   7        4.69        7.16      1.38 o 
  -8   9   7        5.41        7.26      1.71 o 
  -7   9   7        0.24        0.04      0.95 o 
  -6   9   7        4.51        5.45      0.78 o 
  -5   9   7        0.10        1.42      0.72 o 
  -4   9   7       30.70       29.63      0.82 o 
  -3   9   7        6.20        8.43      0.69 o 
  -2   9   7       12.96       13.16      0.65 o 
  -1   9   7        3.88        4.02      0.54 o 
   0   9   7        4.03        3.41      0.56 o 
   1   9   7        0.00        0.28      0.61 o 
   2   9   7        0.02       -0.02      0.69 o 
   3   9   7       10.13        6.67      0.95 o 
   4   9   7       10.36        7.15      1.19 o 
   5   9   7        0.91       -0.06      1.51 o 
  -7  10   7        0.02        0.22      1.51 o 
  -6  10   7        0.01       -0.38      1.09 o 
  -5  10   7       61.06       64.93      1.99 o 
  -4  10   7        8.99       12.32      0.71 o 
  -3  10   7       55.89       55.78      1.12 o 
  -2  10   7        0.02       -0.32      0.52 o 
  -1  10   7       13.71       19.25      0.89 o 
   0  10   7       41.97       45.89      1.26 o 
   1  10   7        0.12        0.67      0.78 o 
   2  10   7        4.26        3.74      0.96 o 
   3  10   7        2.82        2.70      1.28 o 
   4  10   7        0.10        0.86      1.59 o 
  -6  11   7        0.24        0.62      1.54 o 
  -5  11   7        0.74       -0.63      1.07 o 
  -4  11   7        0.00        0.50      0.79 o 
  -3  11   7        3.12        2.66      0.76 o 
  -2  11   7        0.60        1.25      0.74 o 
  -1  11   7        0.99        1.79      0.72 o 
   0  11   7        5.13        4.66      0.84 o 
   1  11   7        1.78        1.50      0.84 o 
   2  11   7        3.45        1.16      0.98 o 
   3  11   7        0.10       -0.38      1.38 o 
  -5  12   7        4.21        5.74      1.41 o 
  -4  12   7        1.42        1.74      1.09 o 
  -3  12   7        0.07        0.30      0.86 o 
  -2  12   7       10.64       15.03      0.98 o 
  -1  12   7        3.57        4.86      0.92 o 
   0  12   7        3.28        2.60      0.82 o 
   1  12   7        2.17        1.94      0.95 o 
   2  12   7        0.49       -0.15      1.12 o 
  -3  13   7        2.53        2.00      2.31 o 
  -2  13   7        0.05        0.05      2.12 o 
  -1  13   7        0.00       -1.45      1.52 o 
   0  13   7       35.57       38.70      2.57 o 
   1  13   7        9.47       12.72      1.58 o 
  -8   0   8        7.45        6.70      1.58 o 
  -6   0   8      202.92      201.51      2.51 o 
  -4   0   8        9.73       10.86      0.66 o 
  -2   0   8       65.74       65.34      0.89 o 
   0   0   8       61.11       75.10      0.91 o 
   2   0   8      100.71       92.53      1.45 o 
   4   0   8        8.61        9.02      1.87 o 
  -9   1   8       10.24        8.12      1.80 o 
  -8   1   8       25.06       28.10      1.28 o 
  -7   1   8        6.36        7.15      0.67 o 
  -6   1   8        2.25        2.52      0.30 o 
  -5   1   8        2.47        3.55      0.17 o 
  -4   1   8       13.29       11.54      0.33 o 
  -3   1   8        7.90        7.25      0.27 o 
  -2   1   8        4.74        3.56      0.32 o 
  -1   1   8        0.16        0.05      0.22 o 
   0   1   8       59.95       66.74      0.64 o 
   1   1   8       13.74       14.06      0.49 o 
   2   1   8        0.31        0.71      0.51 o 
   3   1   8       12.31       11.99      1.20 o 
   4   1   8        5.21        6.62      1.18 o 
   5   1   8        1.00        0.85      1.18 o 
  -9   2   8        6.86        9.88      1.37 o 
  -8   2   8       75.03       88.00      1.85 o 
  -7   2   8       13.90       15.38      0.78 o 
  -6   2   8        8.44        8.40      0.50 o 
  -5   2   8      537.15      525.38      3.79 o 
  -4   2   8       97.74       91.79      0.64 o 
  -3   2   8       17.33       13.09      0.41 o 
  -2   2   8       11.39        8.55      0.36 o 
  -1   2   8        0.06        0.49      0.27 o 
   0   2   8       87.16       87.61      0.76 o 
   1   2   8       10.04        8.04      0.50 o 
   2   2   8        0.04        0.03      0.53 o 
   3   2   8       69.72       75.22      1.86 o 
   4   2   8        6.30        4.80      1.16 o 
   5   2   8        0.44       -0.16      1.23 o 
  -9   3   8        4.03        2.28      2.16 o 
  -8   3   8        1.03        1.44      0.82 o 
  -7   3   8        0.86        1.57      0.62 o 
  -6   3   8       47.13       45.41      0.84 o 
  -5   3   8      296.47      281.61      1.37 o 
  -4   3   8       28.55       32.28      0.50 o 
  -3   3   8        9.06        7.69      0.36 o 
  -2   3   8        2.06        1.75      0.26 o 
  -1   3   8       11.53       15.57      0.35 o 
   0   3   8        0.12        0.59      0.37 o 
   1   3   8        9.23        8.60      0.49 o 
   2   3   8        1.26        2.28      0.46 o 
   3   3   8       57.18       58.19      1.42 o 
   4   3   8        4.56        4.27      1.17 o 
   5   3   8        0.00       -1.00      1.14 o 
  -9   4   8        2.25        3.05      2.30 o 
  -8   4   8        7.56        9.11      1.04 o 
  -7   4   8       34.46       35.13      1.05 o 
  -6   4   8       20.15       23.63      0.74 o 
  -5   4   8       83.00       79.54      0.86 o 
  -4   4   8      213.71      193.08      1.25 o 
  -3   4   8       26.91       24.06      0.52 o 
  -2   4   8       23.53       21.35      0.40 o 
  -1   4   8      554.85      568.19      2.40 o 
   0   4   8       50.24       43.91      0.64 o 
   1   4   8       14.98       13.79      0.57 o 
   2   4   8       34.90       38.28      0.83 o 
   3   4   8        7.13        5.89      0.83 o 
   4   4   8        3.13        3.09      1.18 o 
   5   4   8        0.68        2.23      1.74 o 
  -8   5   8       10.52       12.53      1.25 o 
  -7   5   8        4.95        5.64      0.72 o 
  -6   5   8        0.83        0.95      0.58 o 
  -5   5   8        8.30        8.88      0.60 o 
  -4   5   8       56.81       48.13      0.60 o 
  -3   5   8      331.24      308.20      1.57 o 
  -2   5   8        7.31        5.73      0.32 o 
  -1   5   8       82.29       82.31      0.82 o 
   0   5   8       20.71       19.62      0.56 o 
   1   5   8        5.70        5.11      0.56 o 
   2   5   8        0.10        0.78      0.70 o 
   3   5   8        0.37       -0.05      1.01 o 
   4   5   8        0.23        0.69      1.05 o 
   5   5   8        1.59       -0.53      1.56 o 
  -8   6   8        4.91        3.68      1.22 o 
  -7   6   8       10.88       10.40      0.82 o 
  -6   6   8        8.24        8.91      0.81 o 
  -5   6   8        0.78        0.96      0.56 o 
  -4   6   8       97.19       97.24      1.06 o 
  -3   6   8       12.86       13.40      0.45 o 
  -2   6   8       37.19       36.33      0.68 o 
  -1   6   8       53.60       50.07      0.70 o 
   0   6   8        0.90        1.07      0.45 o 
   1   6   8       19.45       21.82      0.92 o 
   2   6   8       11.44       10.92      0.84 o 
   3   6   8        1.37        2.17      1.04 o 
   4   6   8       15.24       15.24      1.41 o 
   5   6   8        0.15        0.19      2.26 o 
  -8   7   8        5.40        9.49      2.44 o 
  -7   7   8        1.23        0.94      0.80 o 
  -6   7   8        3.74        3.73      0.87 o 
  -5   7   8       26.87       24.23      0.84 o 
  -4   7   8        0.76        0.45      0.60 o 
  -3   7   8       44.62       41.92      0.82 o 
  -2   7   8        0.25       -0.06      0.43 o 
  -1   7   8        6.82        6.44      0.47 o 
   0   7   8        0.90        0.77      0.56 o 
   1   7   8        9.26        8.81      0.83 o 
   2   7   8        0.81        0.69      0.80 o 
   3   7   8        1.61        1.18      1.08 o 
   4   7   8        0.03        0.58      1.22 o 
   5   7   8        0.05        0.66      2.33 o 
  -8   8   8        3.24        0.93      2.09 o 
  -7   8   8        2.98        3.14      0.99 o 
  -6   8   8        0.99        0.92      0.91 o 
  -5   8   8        9.89        9.99      0.73 o 
  -4   8   8       14.90       13.45      0.76 o 
  -3   8   8        1.21        0.56      0.51 o 
  -2   8   8       21.57       20.47      0.68 o 
  -1   8   8       50.82       48.86      0.91 o 
   0   8   8        3.41        5.34      0.63 o 
   1   8   8        0.46        0.83      0.77 o 
   2   8   8        5.43        4.78      0.87 o 
   3   8   8        2.66        1.78      1.07 o 
   4   8   8        2.91        3.20      1.11 o 
  -7   9   8        6.48        7.74      1.46 o 
  -6   9   8        5.08        6.24      1.01 o 
  -5   9   8        0.03       -0.17      0.66 o 
  -4   9   8       14.69       15.11      0.78 o 
  -3   9   8       49.32       50.36      1.18 o 
  -2   9   8        0.09        1.01      0.61 o 
  -1   9   8       17.90       21.13      0.87 o 
   0   9   8        7.05       12.26      0.91 o 
   1   9   8       23.78       24.63      1.18 o 
   2   9   8        0.92        0.59      0.81 o 
   3   9   8        6.14        5.62      1.32 o 
   4   9   8        7.26        4.41      2.48 o 
  -6  10   8        9.55       13.14      2.51 o 
  -5  10   8        3.78        3.91      0.75 o 
  -4  10   8        0.31        1.02      0.74 o 
  -3  10   8        6.65        6.04      0.93 o 
  -2  10   8       24.16       23.11      1.25 o 
  -1  10   8       42.16       45.91      1.31 o 
   0  10   8       20.92       19.96      1.05 o 
   1  10   8        2.36        2.98      0.92 o 
   2  10   8        2.18        1.66      1.20 o 
   3  10   8        4.74        5.22      1.64 o 
  -6  11   8        1.74        0.68      2.15 o 
  -5  11   8        0.30       -0.34      1.22 o 
  -4  11   8        0.17       -0.02      1.06 o 
  -3  11   8        2.84        2.53      0.95 o 
  -2  11   8        1.06        2.64      0.94 o 
  -1  11   8        1.86        2.28      1.06 o 
   0  11   8        0.75        1.38      0.96 o 
   1  11   8        2.71        4.71      1.30 o 
   2  11   8        7.07        8.72      2.56 o 
  -4  12   8        1.83        1.18      1.57 o 
  -3  12   8        1.86        0.55      1.55 o 
  -2  12   8        0.79        0.11      1.59 o 
  -1  12   8        0.12        0.03      1.59 o 
   0  12   8        0.64       -0.03      1.49 o 
   1  12   8        0.47       -0.87      2.23 o 
  -2  13   8        4.00        2.74      2.22 o 
  -9   0   9       48.90       51.57      3.70 o 
  -7   0   9       14.98       15.06      1.72 o 
  -5   0   9       17.27       14.87      0.65 o 
  -3   0   9       11.03       13.79      0.52 o 
  -1   0   9       18.17       20.74      0.93 o 
   1   0   9       16.54       15.27      1.18 o 
   3   0   9        0.39        1.67      1.52 o 
  -9   1   9        0.03       -0.25      1.42 o 
  -8   1   9       14.14       15.34      1.12 o 
  -7   1   9        0.20        0.55      0.91 o 
  -6   1   9        4.51        4.17      0.60 o 
  -5   1   9       19.65       20.13      0.63 o 
  -4   1   9      291.68      274.18      1.27 o 
  -3   1   9       23.99       19.73      0.42 o 
  -2   1   9        7.18        6.65      0.41 o 
  -1   1   9       21.11       18.63      0.48 o 
   0   1   9        1.12        1.77      0.40 o 
   1   1   9       16.10       15.77      0.74 o 
   2   1   9       21.72       22.17      1.06 o 
   3   1   9        5.97        3.89      1.12 o 
   4   1   9        0.02        1.45      1.33 o 
  -8   2   9        0.23        1.26      0.94 o 
  -7   2   9       24.27       24.08      1.21 o 
  -6   2   9        1.36        1.33      0.56 o 
  -5   2   9        2.90        2.55      0.41 o 
  -4   2   9        1.30        1.72      0.42 o 
  -3   2   9      189.95      186.03      1.21 o 
  -2   2   9       93.17       87.73      0.82 o 
  -1   2   9       19.93       21.34      0.47 o 
   0   2   9       39.19       40.77      0.73 o 
   1   2   9       28.59       29.14      0.89 o 
   2   2   9        2.49        2.96      0.79 o 
   3   2   9        0.55        0.29      1.04 o 
   4   2   9       38.63       40.44      1.85 o 
  -8   3   9       27.82       34.91      1.41 o 
  -7   3   9        0.33        0.53      0.91 o 
  -6   3   9        0.32        0.51      0.71 o 
  -5   3   9        0.00       -0.13      0.34 o 
  -4   3   9      103.83       98.84      0.77 o 
  -3   3   9       99.82       95.87      0.94 o 
  -2   3   9       17.38       15.03      0.47 o 
  -1   3   9        0.70        1.13      0.43 o 
   0   3   9        3.20        2.86      0.44 o 
   1   3   9      107.03      117.15      1.33 o 
   2   3   9        2.14        1.24      0.61 o 
   3   3   9        0.27        0.01      0.86 o 
   4   3   9        0.78        1.35      1.16 o 
  -8   4   9       33.08       35.91      1.70 o 
  -7   4   9        2.64        4.22      0.96 o 
  -6   4   9        0.34        0.28      0.77 o 
  -5   4   9       12.12       10.96      0.50 o 
  -4   4   9        6.35        8.17      0.45 o 
  -3   4   9       99.11      100.12      1.08 o 
  -2   4   9        0.35        0.56      0.37 o 
  -1   4   9        0.00        0.24      0.30 o 
   0   4   9       60.18       58.56      0.83 o 
   1   4   9        4.94        6.10      0.58 o 
   2   4   9        2.80        3.22      0.64 o 
   3   4   9       15.23       13.94      1.24 o 
   4   4   9        0.07       -0.19      1.47 o 
   5   4   9       13.06       13.71      2.79 o 
  -8   5   9        2.15        4.38      2.33 o 
  -7   5   9        0.54        0.20      1.08 o 
  -6   5   9        8.10        8.03      0.75 o 
  -5   5   9        0.85        1.68      0.50 o 
  -4   5   9      145.69      144.14      1.22 o 
  -3   5   9        6.12        6.73      0.55 o 
  -2   5   9        0.03        0.15      0.44 o 
  -1   5   9        0.15        0.37      0.45 o 
   0   5   9        3.34        2.13      0.47 o 
   1   5   9        2.27        1.62      0.60 o 
   2   5   9        0.52        0.29      0.64 o 
   3   5   9        0.79        0.37      1.00 o 
   4   5   9        0.03        0.81      1.48 o 
  -8   6   9       25.66       23.36      2.13 o 
  -7   6   9        3.09        3.63      1.11 o 
  -6   6   9        0.11       -0.11      0.76 o 
  -5   6   9        4.81        4.59      0.58 o 
  -4   6   9        0.44        0.33      0.55 o 
  -3   6   9       16.18       15.12      0.71 o 
  -2   6   9        1.23        1.05      0.61 o 
  -1   6   9        8.21        7.01      0.63 o 
   0   6   9       59.48       65.44      1.06 o 
   1   6   9        1.44        0.73      0.68 o 
   2   6   9        0.13        0.36      0.71 o 
   3   6   9       16.52       17.19      1.22 o 
   4   6   9        1.16       -0.79      2.44 o 
  -8   7   9        2.89        2.38      2.16 o 
  -7   7   9       13.74       13.05      1.75 o 
  -6   7   9       21.69       23.20      1.06 o 
  -5   7   9       29.63       30.89      0.87 o 
  -4   7   9       10.38       10.71      0.68 o 
  -3   7   9        1.77        1.09      0.59 o 
  -2   7   9        4.01        3.26      0.65 o 
  -1   7   9        0.46        0.47      0.53 o 
   0   7   9        0.04        0.26      0.80 o 
   1   7   9        4.95        6.26      1.03 o 
   2   7   9        4.85        3.94      1.28 o 
   3   7   9        0.04       -0.54      1.60 o 
  -7   8   9        6.04        7.57      1.59 o 
  -6   8   9        2.85        1.71      0.98 o 
  -5   8   9        6.64        7.25      0.80 o 
  -4   8   9        0.92        0.24      0.60 o 
  -3   8   9        2.72        1.61      0.64 o 
  -2   8   9        0.60        0.44      0.67 o 
  -1   8   9       19.63       20.23      0.98 o 
   0   8   9        2.89        4.28      0.94 o 
   1   8   9        7.40        7.41      1.10 o 
   2   8   9        0.83        1.67      1.31 o 
   3   8   9        4.23        2.22      2.22 o 
  -6   9   9        0.10       -0.40      1.13 o 
  -5   9   9        1.03        1.69      0.75 o 
  -4   9   9       19.46       16.77      0.86 o 
  -3   9   9       33.54       33.72      1.08 o 
  -2   9   9       14.99       16.26      0.87 o 
  -1   9   9        3.52        1.66      0.96 o 
   0   9   9       50.78       57.64      2.00 o 
   1   9   9        3.46        4.28      1.07 o 
   2   9   9        0.00        3.24      1.95 o 
   3   9   9        1.16        0.99      2.24 o 
  -6  10   9       20.94       26.31      2.98 o 
  -5  10   9        0.11        0.38      1.27 o 
  -4  10   9        1.63        3.88      1.56 o 
  -3  10   9        1.29        1.99      0.92 o 
  -2  10   9        1.05        1.74      0.99 o 
  -1  10   9        0.75        0.17      1.00 o 
   0  10   9        0.33        1.01      1.46 o 
   1  10   9       11.98       13.36      2.48 o 
   2  10   9        2.26        1.33      2.06 o 
  -5  11   9        0.78       -0.30      2.35 o 
  -4  11   9       11.18       13.51      3.14 o 
  -3  11   9        0.83        1.09      1.23 o 
  -2  11   9       16.52       13.14      1.86 o 
  -1  11   9        0.84        1.36      1.44 o 
   0  11   9       10.39        5.49      1.69 o 
  -2  12   9        0.00       -1.51      2.18 o 
  -1  12   9        0.00        1.81      2.24 o 
  -6   0  10       16.19       16.15      1.11 o 
  -4   0  10        3.93        3.98      0.77 o 
  -2   0  10       37.10       36.97      1.12 o 
   0   0  10        2.11        3.09      0.96 o 
   2   0  10        4.10        3.52      1.15 o 
   4   0  10        5.03        6.90      2.51 o 
  -7   1  10        5.64        9.10      0.98 o 
  -6   1  10        0.55       -0.02      0.57 o 
  -5   1  10      109.94      111.93      1.36 o 
  -4   1  10      169.93      175.20      1.36 o 
  -3   1  10       51.24       49.00      0.90 o 
  -2   1  10       52.81       54.27      0.85 o 
  -1   1  10        1.14        1.34      0.60 o 
   0   1  10       74.60       77.09      1.50 o 
   1   1  10        0.48       -0.23      0.72 o 
   2   1  10        3.67        5.07      0.90 o 
   3   1  10        7.37        7.47      1.37 o 
   4   1  10        3.84        1.29      2.58 o 
  -8   2  10        0.00       -2.40      2.41 o 
  -7   2  10        7.27        8.73      0.99 o 
  -6   2  10        3.19        2.97      0.71 o 
  -5   2  10        0.26        0.12      0.60 o 
  -4   2  10      132.77      128.91      1.14 o 
  -3   2  10       16.65       14.46      0.67 o 
  -2   2  10       12.44       11.29      0.59 o 
  -1   2  10       13.83       13.13      0.66 o 
   0   2  10       13.23       16.27      0.81 o 
   1   2  10       15.20       16.69      0.92 o 
   2   2  10        1.32        1.48      0.90 o 
   3   2  10        6.63        7.27      1.32 o 
   4   2  10        8.12        4.48      2.54 o 
  -8   3  10       16.29       20.59      3.03 o 
  -7   3  10       26.14       25.19      1.16 o 
  -6   3  10        0.20       -0.12      0.70 o 
  -5   3  10        7.60        6.40      0.67 o 
  -4   3  10       77.65       79.11      1.05 o 
  -3   3  10        2.16        2.59      0.61 o 
  -2   3  10        0.05        0.59      0.58 o 
  -1   3  10        5.82        5.88      0.58 o 
   0   3  10       75.16       73.37      1.50 o 
   1   3  10        0.94        2.02      0.75 o 
   2   3  10       17.49       15.74      1.24 o 
   3   3  10        7.99        7.05      1.46 o 
  -8   4  10        3.64        3.38      2.39 o 
  -7   4  10        1.34        0.36      1.00 o 
  -6   4  10        6.83        8.76      0.89 o 
  -5   4  10        0.39        0.24      0.77 o 
  -4   4  10        1.43        1.52      0.57 o 
  -3   4  10       38.58       36.72      0.98 o 
  -2   4  10       54.93       54.78      1.01 o 
  -1   4  10        2.38        2.22      0.58 o 
   0   4  10       17.32       17.09      0.88 o 
   1   4  10        1.15        1.40      0.72 o 
   2   4  10        4.83        5.47      0.99 o 
   3   4  10        0.12        1.04      1.74 o 
  -7   5  10       31.76       33.27      1.86 o 
  -6   5  10        3.89        3.42      0.88 o 
  -5   5  10        1.96        2.42      0.82 o 
  -4   5  10       69.73       69.02      1.07 o 
  -3   5  10       54.07       51.69      1.17 o 
  -2   5  10       10.19       13.06      0.90 o 
  -1   5  10        6.73        4.85      0.72 o 
   0   5  10        6.56        6.29      0.74 o 
   1   5  10        1.19        0.99      0.75 o 
   2   5  10        4.99        6.19      1.37 o 
   3   5  10        0.51        0.85      2.19 o 
  -7   6  10        3.41        1.75      1.51 o 
  -6   6  10        2.09        3.19      0.92 o 
  -5   6  10        1.22        0.44      0.73 o 
  -4   6  10        3.84        5.07      0.69 o 
  -3   6  10        0.99        1.42      0.70 o 
  -2   6  10       32.70       28.73      1.07 o 
  -1   6  10       13.47       12.09      0.97 o 
   0   6  10       11.73       11.09      0.91 o 
   1   6  10        1.98        3.71      0.90 o 
   2   6  10        4.08        2.68      1.29 o 
   3   6  10        0.01       -0.50      2.15 o 
  -7   7  10        0.40       -0.03      1.97 o 
  -6   7  10       15.31       18.20      1.30 o 
  -5   7  10        2.34        2.48      0.77 o 
  -4   7  10        6.49        7.82      0.71 o 
  -3   7  10       39.92       37.16      1.22 o 
  -2   7  10        2.72        3.14      0.77 o 
  -1   7  10        0.05       -1.07      1.07 o 
   0   7  10       23.73       27.63      1.56 o 
   1   7  10        3.36        5.23      1.24 o 
   2   7  10        0.00        0.86      1.81 o 
   3   7  10        1.63        0.50      2.13 o 
  -6   8  10        6.76        8.53      2.05 o 
  -5   8  10       12.58       16.27      1.10 o 
  -4   8  10       13.48       14.93      0.85 o 
  -3   8  10        0.73        0.53      0.79 o 
  -2   8  10       11.53       10.69      0.90 o 
  -1   8  10        1.46        0.65      1.15 o 
   0   8  10        1.22        0.04      1.16 o 
   1   8  10       16.46       16.18      2.47 o 
  -6   9  10        1.29        0.62      1.57 o 
  -5   9  10        0.41        0.44      0.94 o 
  -4   9  10       35.60       38.91      1.51 o 
  -3   9  10        0.00       -0.33      1.03 o 
  -2   9  10        5.38        6.61      2.43 o 
  -1   9  10       14.85       16.18      3.86 o 
   0   9  10        1.96       -0.53      2.26 o 
  -4  10  10        0.99        2.81      1.24 o 
  -3  10  10        7.32       11.58      1.77 o 
  -2  10  10        4.27        1.23      2.16 o 
  -1  10  10        0.26       -2.06      2.39 o 
   0  10  10        0.73        3.01      2.27 o 
  -5   0  11        7.01        6.66      1.01 o 
  -3   0  11      237.71      247.05      3.78 o 
  -1   0  11       10.23       10.94      1.58 o 
   1   0  11        0.84        0.74      1.11 o 
   3   0  11        2.26        0.72      2.32 o 
  -6   1  11        0.15       -0.12      0.72 o 
  -5   1  11        3.21        5.05      0.66 o 
  -4   1  11        1.48        2.23      0.56 o 
  -3   1  11        3.01        2.59      0.61 o 
  -2   1  11       31.34       31.14      0.94 o 
  -1   1  11       24.45       23.69      1.16 o 
   0   1  11        2.27        1.06      0.79 o 
   1   1  11       51.10       52.06      1.50 o 
   2   1  11        1.05        0.94      0.94 o 
   3   1  11        5.24        6.80      1.76 o 
  -6   2  11        0.34        0.58      0.74 o 
  -5   2  11        0.12       -0.28      0.66 o 
  -4   2  11        0.49        1.09      0.54 o 
  -3   2  11       12.45       12.86      0.70 o 
  -2   2  11        0.41        0.29      0.66 o 
  -1   2  11        2.96        2.23      0.73 o 
   0   2  11        4.05        4.15      0.76 o 
   1   2  11        9.65        8.71      1.02 o 
   2   2  11        0.07        0.31      0.96 o 
   3   2  11        3.88        2.60      1.64 o 
  -7   3  11        0.89        0.82      1.92 o 
  -6   3  11       10.39        9.20      0.92 o 
  -5   3  11        0.20        0.54      0.71 o 
  -4   3  11        0.52        0.41      0.63 o 
  -3   3  11       10.54        9.41      0.66 o 
  -2   3  11        0.63        1.65      0.65 o 
  -1   3  11        5.43        3.84      0.85 o 
   0   3  11        0.18       -0.24      0.85 o 
   1   3  11       13.93       13.94      1.09 o 
   2   3  11        0.60        1.16      1.37 o 
   3   3  11        0.01       -0.08      2.12 o 
  -7   4  11        3.07        5.77      1.99 o 
  -6   4  11        2.43        2.99      0.93 o 
  -5   4  11        5.90        6.32      0.91 o 
  -4   4  11        2.11        1.67      0.61 o 
  -3   4  11        4.83        4.55      0.74 o 
  -2   4  11        0.67        0.40      0.67 o 
  -1   4  11       10.29        7.99      0.95 o 
   0   4  11        0.01        0.02      0.81 o 
   1   4  11        0.06       -0.29      0.72 o 
   2   4  11        9.60       16.30      2.47 o 
   3   4  11        0.58        1.23      2.16 o 
  -7   5  11        7.63        6.42      2.35 o 
  -6   5  11        3.53        2.49      0.96 o 
  -5   5  11        0.13        0.74      0.80 o 
  -4   5  11        6.55        5.96      0.77 o 
  -3   5  11       25.06       27.88      1.02 o 
  -2   5  11       15.59       17.04      0.99 o 
  -1   5  11        0.84        0.96      0.84 o 
   0   5  11        0.04       -0.21      0.85 o 
   1   5  11        0.39        0.94      1.26 o 
   2   5  11        1.83        5.36      1.92 o 
  -6   6  11        6.29        8.87      2.17 o 
  -5   6  11        2.00        1.32      0.97 o 
  -4   6  11        4.37        5.79      0.79 o 
  -3   6  11       53.81       52.78      1.41 o 
  -2   6  11        2.28        1.55      0.79 o 
  -1   6  11        4.92        3.37      1.19 o 
   0   6  11        0.02       -0.02      1.20 o 
  -5   7  11        7.82        6.93      1.22 o 
  -4   7  11        6.80        6.19      0.95 o 
  -3   7  11        9.98        9.99      1.01 o 
  -2   7  11       10.63       11.10      1.08 o 
  -1   7  11        6.28        4.82      2.27 o 
   0   7  11        2.11        2.16      1.60 o 
  -5   8  11        0.01        2.38      1.51 o 
  -4   8  11        2.01        0.92      1.65 o 
  -3   8  11        2.67        4.41      1.41 o 
  -2   8  11        1.44        0.38      1.11 o 
  -1   8  11        0.88       -0.69      1.76 o 
   0   8  11        2.39        2.54      2.07 o 
  -4   9  11        1.33        1.84      2.23 o 
  -3   9  11        2.71        2.88      1.57 o 
  -2   9  11        0.92        1.90      2.35 o 
  -4   0  12       75.95       76.34      2.28 o 
  -2   0  12       10.94       12.04      1.27 o 
   0   0  12       17.45       16.25      2.50 o 
   2   0  12        3.15        3.41      2.24 o 
  -5   1  12        1.61        0.73      1.28 o 
  -4   1  12        0.24        0.55      0.73 o 
  -3   1  12       25.68       28.38      0.95 o 
  -2   1  12       62.48       64.55      1.43 o 
  -1   1  12        6.92        9.37      0.94 o 
   0   1  12        0.00        0.36      1.08 o 
   1   1  12        1.84        1.92      1.50 o 
   2   1  12        9.01       10.46      2.60 o 
  -6   2  12        8.00        6.04      2.03 o 
  -5   2  12        0.07       -0.09      1.36 o 
  -4   2  12        1.25        1.44      0.69 o 
  -3   2  12       46.93       49.79      1.03 o 
  -2   2  12        8.49       10.67      0.89 o 
  -1   2  12        8.26        8.77      1.12 o 
   0   2  12        3.04        3.15      1.10 o 
   1   2  12        6.94        6.02      1.60 o 
   2   2  12        0.53       -0.01      2.11 o 
  -6   3  12        0.91        1.39      2.07 o 
  -5   3  12        0.29        0.64      1.51 o 
  -4   3  12        0.99        0.72      0.78 o 
  -3   3  12        5.91        5.47      0.67 o 
  -2   3  12        0.40        0.60      0.75 o 
  -1   3  12        0.17       -0.33      0.87 o 
   0   3  12        0.46        0.10      1.05 o 
   1   3  12        0.05       -0.68      1.46 o 
  -6   4  12        0.06        1.16      2.05 o 
  -5   4  12        0.93        0.42      1.39 o 
  -4   4  12        2.47        2.86      1.06 o 
  -3   4  12        5.95        8.58      0.81 o 
  -2   4  12        0.00        0.03      0.77 o 
  -1   4  12        0.00        0.29      0.93 o 
   0   4  12        1.20        1.25      0.99 o 
  -5   5  12        0.36       -0.24      1.46 o 
  -4   5  12        2.90        3.42      1.21 o 
  -3   5  12       19.57       22.41      1.19 o 
  -2   5  12        0.17        0.34      1.04 o 
  -1   5  12        4.28        1.82      1.10 o 
   0   5  12        0.47       -0.22      1.15 o 
  -5   6  12        0.00        2.00      2.33 o 
  -4   6  12        7.82        7.26      1.60 o 
  -3   6  12        3.75        2.68      1.39 o 
  -2   6  12        1.01        2.92      1.51 o 
  -1   6  12        1.86        1.10      1.62 o 
  -4   7  12        2.04        3.53      1.49 o 
  -3   7  12        0.05       -0.17      1.35 o 
  -2   7  12        8.33        9.02      2.51 o 
  -1   7  12        0.10       -0.07      2.41 o 
  -3   0  13        3.31        3.70      2.48 o 
  -1   0  13        8.29        7.38      2.39 o 
  -5   1  13        3.86        5.80      2.35 o 
  -4   1  13        2.52        3.05      1.55 o 
  -3   1  13        6.44        4.63      1.35 o 
  -2   1  13       17.02       17.27      1.23 o 
  -1   1  13        7.15        4.81      1.38 o 
   0   1  13        2.04        1.27      2.32 o 
  -5   2  13        0.58        2.18      2.13 o 
  -4   2  13        1.15       -1.29      1.42 o 
  -3   2  13        2.08        2.36      1.30 o 
  -2   2  13        0.45        0.63      1.24 o 
  -1   2  13        1.16        1.13      1.14 o 
   0   2  13        0.87       -0.25      2.18 o 
  -5   3  13        5.43        0.97      2.49 o 
  -4   3  13        0.96       -0.32      2.00 o 
  -2   3  13        4.83        6.84      1.48 o 
  -1   3  13        0.12       -0.47      1.30 o 
  -4   4  13        0.00       -1.92      1.98 o 
  -2   4  13        2.55        4.14      1.62 o 
  -1   4  13        0.00        3.80      1.30 o 
  -2   5  13       13.51       11.33      2.56 o 
                                                 
